# Supplementary material for: Testing three seismic hazard models for Italy via multi-site observations
Source: PLoS One. 2023 Apr 27;18(4):e0284909. doi: 10.1371/journal.pone.0284909 (PMC10138465; doi:10.1371/journal.pone.0284909)
Supplement: S1 Table — Earthquake catalog containing mainshocks up to 2019 considered in this study. (XLSX) [file pone.0284909.s001.xlsx]

## Sheet: Foglio1
Earthquakes considered in the study (from CPTI15 catalog)
CPTI15 earthquake ID	Date [day/month/year-HH:mm (24h notation)]	Lat [°]	Long [°]	Mw
3063	13/04/1973-08:12	39.046	16.772	4.62
3064	19/04/1973-17:41	43.436	12.449	4.61
3065	20/04/1973-16:45	43.844	11.226	4.38
3067	15/05/1973-22:51	47.1	12.95	4.16
3068	05/06/1973-13:47	44.672	9.479	4.28
3069	03/08/1973-19:49	37.65	15.157	3.75
3070	08/08/1973-14:36	40.668	15.436	4.75
3073	21/09/1973-23:40	37.712	12.95	3.99
3074	30/10/1973-01:14	41.697	13.867	4.21
3075	05/11/1973-08:41	41.552	13.86	4.29
3076	07/11/1973-17:06	44.018	10.832	4.06
3078	20/12/1973-17:44	38.764	14.796	5.02
3079	21/12/1973-08:17	46.12	14.17	4.21
3080	30/12/1973-02:45	42.739	11.741	4.13
3081	30/12/1973-06:30	43.18	12.604	5.11
3082	05/01/1974-07:33	43.183	12.583	5.28
3083	24/01/1974-13:19	39.852	14.579	4.26
3084	28/01/1974-19:57	43.99	10.786	4.31
3085	04/02/1974-23:15	38.709	13.193	3.7
3086	08/02/1974-20:12	44.15	6.473	4.25
3089	27/02/1974-23:13	37.544	15.468	4.36
3092	15/04/1974-21:49	44.559	9.748	4.14
3094	06/05/1974-07:50	46.33	13.45	3.82
3096	17/06/1974-19:25	38.962	17.816	3.88
3097	29/06/1974-22:32	39.648	18.833	4.07
3098	30/06/1974-19:05	44.1	10.738	4.01
3099	22/07/1974-07:19	39.245	15.375	4.57
3100	01/10/1974-00:34	39.699	18.814	3.88
3101	07/10/1974-11:43	39.786	18.915	4.46
3102	20/10/1974-11:25	39.572	18.826	5.02
3106	02/12/1974-01:55	42.813	12.927	4.58
3107	11/01/1975-15:54	45.622	10.732	4.42
3108	16/01/1975-00:09	38.114	15.643	5.18
3109	24/03/1975-02:33	46.283	13.135	4.51
3110	04/04/1975-09:10	43.971	11.004	4.07
3111	16/04/1975-21:23	42.85	11.688	4.16
3112	16/05/1975-19:41	45.51	14.32	4.4
3114	12/06/1975-19:27	37.507	14.468	4.17
3115	19/06/1975-10:11	41.689	15.677	5.02
3116	10/08/1975-20:55	38.534	15.597	4.68
3117	16/08/1975-00:31	46.27	14.51	4.16
3118	13/11/1975-19:55	44.659	9.626	4.36
3119	16/11/1975-13:04	44.749	9.519	4.93
3120	25/03/1976-11:15	47.47	10.67	4.1
3121	06/04/1976-09:08	38.75	16.066	4.9
3122	06/05/1976-19:59	46.275	13.325	4.58
3124	06/05/1976-20:00	46.241	13.119	6.45
3141	22/08/1976-02:49	44.499	9.762	4.54
3153	17/09/1976-01:23	37.854	14.276	4.55
3156	21/09/1976-15:01	38.738	14.682	4.79
3157	11/10/1976-19:27	41.685	14.32	4.29
3158	12/10/1976-04:26	37.799	12.856	4.41
3160	22/10/1976-11:23	39.724	18.928	4.68
3164	08/11/1976-18:08	39.22	18.606	4.07
3167	13/12/1976-05:24	45.894	10.799	4.9
3171	05/06/1977-13:59	37.893	14.344	4.61
3172	05/06/1977-23:19	39.63	18.831	4.07
3173	20/06/1977-02:04	39.208	15.698	4.26
3174	28/06/1977-07:12	38.603	14.698	5.27
3175	30/06/1977-19:28	38.499	11.977	4.79
3176	16/07/1977-13:13	46.31	14.24	4.1
3177	24/07/1977-09:55	41.097	15.02	4.37
3178	15/08/1977-21:10	38.789	17.026	5.21
3179	25/08/1977-19:33	42.624	12.695	4.36
3180	28/08/1977-09:45	38.235	8.187	5.44
3184	20/12/1977-20:04	38.443	15.696	4.79
3185	30/12/1977-17:35	39.98	15.449	5.9
3187	01/01/1978-09:25	42.907	15.819	4.4
3188	02/01/1978-18:05	42.707	16.192	5
3189	19/01/1978-05:15	37.143	13.016	4.37
3190	08/02/1978-04:10	41.106	14.991	4.44
3191	11/03/1978-19:20	38.055	16.073	5.22
3192	03/04/1978-06:26	42.267	9.45	4.48
3194	15/04/1978-23:33	38.385	15.086	6.03
3196	29/04/1978-23:49	39.025	13.838	4.26
3199	30/07/1978-05:19	42.588	12.573	4.32
3200	26/08/1978-18:43	37.975	14.218	4.35
3201	24/09/1978-08:07	40.646	16.487	4.75
3202	05/12/1978-04:45	43.068	12.853	4.22
3203	05/12/1978-15:39	44.124	11.891	4.61
3204	12/12/1978-15:14	46.327	12.723	4.35
3205	14/12/1978-23:00	38.341	13.264	4.36
3206	17/12/1978-03:48	46.16	14.13	4.63
3207	25/12/1978-22:53	44.845	10.99	4.39
3208	27/12/1978-17:46	41.078	13.557	5.86
3210	20/01/1979-13:49	38.684	12.843	4.87
3211	25/01/1979-23:53	42.919	13.083	4.44
3212	09/02/1979-14:44	45.637	9.555	4.78
3213	22/03/1979-19:32	38.714	15.952	4.79
3214	25/03/1979-11:36	39.368	15.211	4.68
3215	09/04/1979-08:13	37.141	10.117	4.61
3216	18/04/1979-15:19	46.343	13.29	4.66
3217	07/07/1979-13:40	42.143	17.026	4.61
3219	19/09/1979-21:35	42.73	12.956	5.83
3222	21/09/1979-23:47	38.945	14.709	4.57
3223	17/11/1979-20:53	45.745	9.994	4.37
3224	08/12/1979-04:06	38.205	11.704	5.34
3225	05/01/1980-14:32	45.013	7.319	4.82
3226	23/01/1980-21:NaN	36.904	14.807	4.39
3227	25/01/1980-00:27	46.65	10.968	4
3228	04/02/1980-02:30	38.521	15.066	4.57
3229	20/02/1980-02:34	39.327	16.221	4.42
3232	01/03/1980-19:NaN	38.965	16.482	4.36
3233	09/03/1980-12:03	40.019	16.053	4.71
3235	23/04/1980-11:11	40.388	13.375	4.37
3236	14/05/1980-01:41	40.378	15.801	4.83
3239	28/05/1980-19:51	38.483	14.27	5.66
3243	07/06/1980-18:35	44.07	10.564	4.64
3244	09/06/1980-16:02	42.173	13.713	4.64
3245	14/06/1980-20:56	41.905	13.696	4.96
3250	08/09/1980-19:41	42.645	10.934	4.44
3253	01/10/1980-00:57	41.703	13.281	4.26
3254	13/10/1980-03:44	39.699	13.003	4.36
3255	15/11/1980-08:41	35.076	14.61	4.57
3256	23/11/1980-18:34	40.842	15.283	6.81
3264	23/11/1980-21:53	41.536	15.706	4.28
3269	24/11/1980-02:39	39.041	14.573	4.36
3292	02/12/1980-05:58	45.67	6.371	4.8
3298	09/12/1980-05:50	38.779	16.185	4.67
3300	23/12/1980-12:01	44.808	9.787	4.57
3301	24/12/1980-12:11	37.109	12.869	4.39
3302	01/01/1981-23:09	39.868	13.585	4.36
3312	18/02/1981-19:52	37.775	14.763	4.36
3314	05/04/1981-10:12	38.322	15.01	4.32
3315	22/04/1981-04:26	43.373	8.251	4.43
3316	30/04/1981-12:32	37.66	15.198	3.96
3318	10/05/1981-02:44	39.559	15.349	4.57
3319	26/05/1981-09:27	44.655	10.434	3.75
3320	07/06/1981-13:00	37.674	12.477	4.93
3321	13/06/1981-05:54	37.087	12.451	4.46
3322	19/06/1981-16:51	38.076	16.74	4.31
3323	22/06/1981-09:36	38.439	14.1	4.77
3325	07/07/1981-21:38	37.693	15.144	3.73
3329	03/09/1981-23:29	38.477	15.719	4.68
3334	11/10/1981-23:48	38.674	14.576	4.26
3336	05/12/1981-05:47	46.322	12.69	4.19
3337	20/12/1981-02:41	40.3	15.919	4.26
3338	21/03/1982-09:44	39.841	15.747	5.23
3339	30/03/1982-02:16	38.498	15.622	4.9
3341	21/06/1982-04:18	38.62	14.728	4.36
3345	06/08/1982-13:29	44.923	8.168	4.15
3347	01/09/1982-15:33	43.932	10.53	4.21
3348	13/09/1982-19:50	39.168	15.511	4.07
3350	17/10/1982-04:50	43.139	12.501	4.36
3351	17/10/1982-04:54	43.129	12.6	4.42
3352	17/10/1982-06:45	43.164	12.648	4.65
3357	21/10/1982-06:58	38.042	14.801	4.29
3358	03/01/1983-00:39	41.051	14.515	4.08
3359	03/01/1983-17:03	45.965	9.424	4.27
3362	10/02/1983-22:30	46.271	13.395	4.32
3364	04/04/1983-04:49	38.418	13.18	4.12
3365	13/05/1983-01:35	37.989	14.333	4.16
3366	20/07/1983-22:03	37.613	15.101	4.3
3367	21/07/1983-13:31	45.846	11.324	4.44
3368	27/07/1983-19:04	40.741	15.245	4.49
3369	31/07/1983-20:52	46.687	10.52	4.1
3370	12/08/1983-19:36	41.655	14.045	4.76
3371	30/08/1983-13:14	37.685	12.733	4.2
3373	29/09/1983-01:23	40.41	14.858	4.4
3374	30/09/1983-11:30	41.695	16.057	4.02
3375	04/10/1983-07:09	40.715	14.044	4.06
3376	10/10/1983-03:51	38.582	12.94	4.47
3377	10/10/1983-22:01	39.512	14.141	4.46
3378	31/10/1983-23:28	39.126	15.998	4.68
3379	08/11/1983-20:11	37.082	19.949	4.57
3380	09/11/1983-16:29	44.755	10.265	5.04
3382	05/01/1984-12:39	40.087	15.719	4.09
3384	21/03/1984-01:12	39.419	15.229	5.21
3386	22/04/1984-17:39	43.558	10.229	4.61
3388	29/04/1984-05:02	43.262	12.525	5.62
3394	03/05/1984-08:56	46.067	6.55	3.7
3395	07/05/1984-17:50	41.667	14.057	5.86
3414	26/05/1984-12:26	38.531	13.467	4.14
3416	08/06/1984-02:43	46.744	10.503	3.7
3419	19/06/1984-15:19	37.636	15.131	3.96
3420	23/06/1984-00:37	39.495	16.668	4.22
3423	01/07/1984-16:46	40.881	14.146	4.1
3426	24/09/1984-05:39	41.366	14.576	3.88
3427	18/10/1984-11:58	37.808	15.075	3.9
3428	19/10/1984-17:43	37.708	15.079	4.55
3429	22/10/1984-18:24	39.626	14.189	4.36
3430	23/10/1984-20:49	39.804	16.721	4.07
3432	30/10/1984-14:39	39.638	15.608	4.9
3433	05/11/1984-07:56	45.342	6.383	4.01
3438	30/12/1984-07:37	39.495	13.267	4.36
3439	23/01/1985-10:10	44.085	10.449	4.6
3442	24/04/1985-11:30	38.923	15.66	4.07
3443	01/05/1985-16:57	42.945	13.7	4.09
3444	14/05/1985-05:44	38.206	15.683	3.84
3445	19/05/1985-14:40	42.252	13.342	4.16
3446	20/05/1985-10:00	42.297	13.353	4.51
3448	13/06/1985-21:18	37.672	14.901	3.96
3449	27/06/1985-16:56	36.181	11.986	4.16
3450	10/07/1985-13:53	44.558	9.672	3.76
3451	19/07/1985-00:26	39.863	13.568	4.79
3454	08/08/1985-22:32	38.325	12.811	4.21
3455	09/08/1985-21:49	38.366	12.954	4.52
3456	15/08/1985-18:58	44.605	9.63	4.51
3457	25/08/1985-03:39	37.887	12.731	4.1
3458	09/09/1985-04:45	42.887	12.242	3.81
3459	19/09/1985-04:54	39.673	18.832	3.99
3460	03/10/1985-17:42	37.696	16.256	4.08
3461	10/10/1985-19:26	37.673	15.136	3.85
3462	27/10/1985-11:45	41.705	15.854	4.1
3463	24/11/1985-06:54	43.844	12.017	4.29
3464	25/12/1985-02:39	37.805	15.048	4.2
3465	26/12/1985-02:34	37.725	15.134	4.4
3466	06/01/1986-19:22	42.68	15.421	4.14
3467	08/01/1986-00:27	42.633	15.349	4.67
3469	08/01/1986-15:04	39.437	15.384	4.36
3472	11/01/1986-15:01	42.652	15.417	4.71
3476	18/01/1986-08:32	41.535	14.218	4.06
3485	10/03/1986-16:03	39.834	13.575	4.46
3487	01/04/1986-03:55	39.213	15.406	4.57
3488	12/05/1986-13:03	44.596	9.624	3.8
3489	12/06/1986-01:09	36.082	11.363	4.29
3491	22/06/1986-14:07	43.558	13.692	3.98
3492	23/07/1986-08:19	40.628	15.746	4.61
3493	11/08/1986-22:49	39.114	15.352	4.46
3494	29/08/1986-14:57	46.352	12.537	4.73
3496	08/09/1986-22:21	39.446	15.626	4.26
3497	19/09/1986-12:36	39.207	15.852	4.93
3498	27/09/1986-18:08	38.736	15.277	5.25
3499	01/10/1986-19:53	44.277	10.125	4.46
3501	13/10/1986-05:10	42.924	13.186	4.46
3502	20/10/1986-12:15	43.212	13.912	4.07
3503	29/10/1986-23:18	37.806	15.051	3.9
3505	27/11/1986-15:15	36.458	13.612	4.26
3508	06/12/1986-17:07	44.947	11.444	4.43
3509	16/12/1986-06:22	45.08	14.82	4.47
3511	22/01/1987-05:10	43.541	10.188	4.15
3512	28/01/1987-05:33	40.835	15.554	4.54
3514	29/01/1987-13:35	36.392	12.746	4.08
3515	02/02/1987-16:08	37.747	14.711	4.44
3516	10/02/1987-21:20	44.246	10.187	4.09
3518	11/04/1987-02:26	41.655	12.693	4.35
3519	24/04/1987-02:30	44.812	10.691	4.64
3520	02/05/1987-20:43	44.81	10.694	4.71
3522	08/05/1987-11:10	44.861	11.157	4.44
3523	24/05/1987-10:23	45.726	10.668	4.63
3524	24/05/1987-13:13	39.437	14.977	4.16
3525	06/06/1987-22:54	37.706	14.195	4.03
3526	29/06/1987-13:07	42.698	15.311	4.16
3527	03/07/1987-10:21	43.198	13.902	5.06
3528	03/07/1987-10:46	45.409	7.567	4.08
3531	05/07/1987-13:12	43.758	12.208	4.44
3536	21/07/1987-15:16	45.098	8.731	4.82
3537	13/08/1987-07:22	37.752	15.006	4.75
3538	01/09/1987-00:04	40.687	15.556	4.05
3542	27/10/1987-18:20	39.639	15.622	4.68
3543	15/12/1987-07:35	39.05	15.564	4.68
3544	08/01/1988-13:05	40.011	15.94	4.7
3545	12/01/1988-23:01	40.308	15.461	4.52
3546	01/02/1988-11:22	46.359	13.09	4.13
3547	01/02/1988-14:21	46.348	13.076	4.62
3549	08/02/1988-11:24	44.098	10.426	4.34
3551	08/03/1988-19:02	39.778	15.377	4.46
3553	15/03/1988-12:03	44.838	10.724	4.57
3554	28/03/1988-07:16	42.382	16.571	4.04
3555	30/03/1988-11:19	38.406	14.764	4.35
3558	13/04/1988-21:28	39.682	16.879	4.86
3559	26/04/1988-00:53	42.366	16.608	5.36
3560	26/04/1988-01:10	41.391	18.163	4.17
3566	12/06/1988-02:42	35.997	13.07	4.24
3567	12/06/1988-20:09	46.404	12.598	4.16
3569	04/08/1988-03:57	39.36	14.213	4.26
3571	16/08/1988-07:35	44.475	9.854	4.08
3572	24/08/1988-23:05	42.024	15.505	4.11
3576	03/01/1989-16:52	35.596	11.605	5.09
3577	06/01/1989-05:26	35.595	11.662	5.13
3580	13/02/1989-00:35	44.82	14.75	4.19
3583	11/03/1989-21:05	41.762	15.642	4.34
3586	29/05/1989-11:19	40.542	15.733	4.34
3588	03/07/1989-14:54	40.53	12.794	4.22
3589	09/07/1989-03:54	43.67	12.209	4.09
3591	22/08/1989-14:28	42.011	15.485	4.08
3592	22/08/1989-14:49	37.311	9.568	4.06
3593	11/09/1989-02:46	43.118	13.311	4.04
3594	13/09/1989-21:54	45.882	11.264	4.85
3595	13/09/1989-21:54	44.856	8.673	4.55
3597	03/10/1989-09:41	44.461	10.058	4.04
3598	05/10/1989-11:09	42.077	15.576	4.31
3599	06/10/1989-17:38	42.118	15.681	4.61
3600	19/10/1989-23:33	41.705	12.715	4.23
3601	23/10/1989-21:19	41.714	12.608	4.32
3602	17/11/1989-00:54	47.39	11.85	4.37
3603	19/11/1989-03:40	42.859	12.978	4.13
3604	21/11/1989-18:36	38.107	15.792	4.19
3606	22/12/1989-06:48	42.991	12.706	4.44
3607	26/12/1989-19:59	43.509	7.541	4.46
3608	11/01/1990-05:31	44.96	14.96	4.16
3610	24/01/1990-04:45	39.129	16.96	4.43
3613	01/02/1990-06:24	42.14	15.649	4.43
3614	11/02/1990-07:00	44.918	7.558	4.69
3616	15/02/1990-04:56	38.698	15.242	4.57
3617	18/02/1990-20:10	42.171	16.457	4.24
3618	14/03/1990-01:27	45.84	14.71	4.63
3619	28/03/1990-05:47	38.187	14.983	4.39
3620	15/04/1990-07:50	43.574	7.755	4.11
3621	16/04/1990-19:09	41.614	14.224	3.78
3622	22/04/1990-09:45	41.214	14.752	3.98
3624	05/05/1990-07:21	40.731	15.855	4.68
3625	05/05/1990-07:21	40.738	15.741	5.77
3629	08/05/1990-22:33	43.576	12.18	3.77
3631	19/06/1990-02:42	42.036	12.948	3.82
3633	01/08/1990-20:33	38.815	14.768	4.16
3634	14/08/1990-22:44	35.651	11.478	3.71
3638	12/09/1990-02:59	42.735	12.688	4.12
3639	29/10/1990-08:16	36.236	14.68	4.79
3640	11/11/1990-22:16	46.14	14.05	4.59
3641	29/11/1990-08:30	39.96	15.767	4.26
3642	13/12/1990-00:24	37.306	15.429	5.61
3643	14/12/1990-03:21	39.354	15.351	5.3
3645	29/12/1990-19:10	36.037	11.08	4.79
3646	07/01/1991-11:42	37.993	14.092	3.79
3647	14/01/1991-07:38	43.781	11.853	4.26
3648	11/02/1991-15:43	44.88	6.77	4.33
3649	26/02/1991-07:25	40.195	13.826	5.29
3650	30/03/1991-03:04	39.399	16.356	4.01
3651	07/04/1991-13:08	37.863	14.537	4.26
3652	18/04/1991-19:24	40.415	16.804	4.13
3653	24/04/1991-13:22	39.26	16.722	4.04
3654	05/05/1991-06:33	42.241	13.66	3.86
3655	05/05/1991-17:16	40.203	15.95	4
3659	11/06/1991-08:05	46.264	12.894	4.14
3660	15/06/1991-20:58	38.799	17.098	4.2
3661	20/06/1991-11:32	40.791	15.466	3.71
3663	08/08/1991-22:46	35.646	11.638	4.79
3664	07/09/1991-05:39	37.96	15.51	4.02
3666	25/09/1991-14:53	37.973	16.026	3.92
3667	03/10/1991-02:40	38.885	15.111	4.04
3668	05/10/1991-05:14	46.243	13.309	4.51
3670	31/10/1991-09:31	44.939	9.997	4.33
3672	20/11/1991-01:54	46.731	9.527	4.7
3673	15/12/1991-05:52	39.163	16.073	4.26
3674	15/12/1991-20:00	37.743	14.974	4.3
3675	07/02/1992-23:17	42.624	11.952	3.76
3676	18/02/1992-03:30	42.39	14.208	4.11
3678	21/02/1992-20:50	45.472	14.349	4.31
3679	15/03/1992-23:44	41.371	13.989	3.78
3681	06/04/1992-13:08	37.851	14.517	4.73
3682	17/04/1992-11:59	44.432	11.011	4.11
3683	25/04/1992-12:46	38.589	14.93	5.12
3685	11/06/1992-00:20	45.88	14.98	4.06
3690	11/07/1992-17:21	36.47	10.751	4.02
3691	16/07/1992-05:38	42.311	14.208	4.22
3692	04/08/1992-21:54	39.475	15.458	4.36
3693	06/08/1992-04:23	37.35	13.178	3.94
3694	20/08/1992-00:57	38.84	17.889	4.01
3695	25/08/1992-02:25	42.411	13.355	4.11
3696	28/08/1992-13:05	39.641	15.432	4.53
3697	27/09/1992-11:55	37.809	14.588	4.16
3698	24/10/1992-18:44	42.618	13.251	4.08
3699	05/11/1992-13:34	41.702	15.778	4.34
3700	24/11/1992-03:47	38.146	18.007	4.33
3701	20/12/1992-21:48	38.376	16.059	3.82
3702	21/12/1992-23:12	36.672	11.613	4.11
3703	17/01/1993-10:51	43.614	12.21	4.26
3704	01/03/1993-12:43	38.545	14.567	4.09
3705	15/03/1993-23:43	44.431	7.364	4.06
3706	09/05/1993-01:28	39.028	15.952	4.16
3707	04/06/1993-21:36	43.121	12.763	4.39
3708	05/06/1993-19:16	43.121	12.724	4.72
3710	14/06/1993-12:28	45.964	8.283	4.34
3711	26/06/1993-17:47	38.036	14.164	4.92
3712	10/07/1993-08:59	47.13	10.22	4.28
3713	17/07/1993-05:46	44.213	8.243	3.88
3714	17/07/1993-10:34	44.199	8.245	4.34
3715	06/08/1993-07:51	43.291	10.944	4.03
3716	10/08/1993-01:14	39.523	17.101	4.45
3718	31/08/1993-00:16	39.962	15.208	4.16
3719	10/09/1993-16:02	35.055	12.336	5.26
3720	12/10/1993-20:21	37.821	14.861	4.23
3721	05/11/1993-02:01	44.194	12.205	3.99
3724	17/11/1993-00:29	42.64	10.86	4
3725	27/11/1993-13:26	38.862	14.858	4.79
3726	09/12/1993-18:16	45.773	10.167	4.11
3727	29/12/1993-12:45	39.732	15.994	4.36
3729	05/01/1994-13:24	39.163	15.177	5.82
3730	06/01/1994-12:28	39.612	15.577	4.07
3731	07/01/1994-18:30	40.204	17.32	4.03
3732	20/01/1994-06:59	44.554	7.34	4.34
3734	21/03/1994-21:41	39.748	15.46	5.03
3735	26/03/1994-00:41	38.913	16.775	4.25
3736	31/03/1994-09:41	47.132	10.102	4.02
3737	20/04/1994-21:25	46.338	12.538	4.12
3738	22/04/1994-20:03	45.066	14.85	4.16
3739	06/05/1994-19:09	37.651	14.189	4.36
3740	02/06/1994-16:41	42.463	13.221	3.99
3741	02/06/1994-17:38	42.476	13.226	4.21
3742	23/07/1994-20:57	38.172	15.168	4.71
3743	05/08/1994-22:01	41.959	13.331	4.15
3744	07/08/1994-06:31	41.993	13.347	4.25
3745	09/08/1994-21:29	36.215	12.895	4.86
3746	12/10/1994-04:59	39.748	15.394	4.57
3747	24/10/1994-23:22	45.936	11.213	4.15
3748	02/11/1994-00:16	45.055	14.799	4.06
3749	27/11/1994-07:26	38.382	14.845	4.08
3750	14/12/1994-08:55	45.96	6.41	4.68
3751	04/01/1995-00:47	44.869	7.318	3.73
3752	24/01/1995-06:53	39.603	14.256	4.07
3753	01/02/1995-20:24	43.663	11.182	4.93
3754	10/02/1995-08:15	37.705	14.969	4.31
3755	03/03/1995-16:16	44.366	10.006	4.2
3756	08/03/1995-08:55	37.815	15.552	4.06
3758	11/04/1995-12:06	37.625	13.858	4.03
3759	17/04/1995-03:26	39.601	17.08	4.06
3760	21/04/1995-08:02	43.781	7.581	4.39
3761	13/05/1995-10:16	43.194	15.202	4.09
3762	15/05/1995-14:17	39.644	15.441	4.07
3763	22/05/1995-11:16	45.63	14.28	4.27
3764	22/05/1995-12:50	45.64	14.3	4.48
3765	29/05/1995-06:52	38.133	12.145	4.78
3766	29/05/1995-20:44	40.272	16.047	4.18
3767	12/06/1995-18:27	41.865	12.519	3.79
3768	17/07/1995-12:49	39.518	13.37	4.16
3769	23/07/1995-18:44	38.575	14.647	4.63
3770	08/08/1995-07:53	39.699	16.517	4.31
3771	24/08/1995-17:27	44.133	10.961	4.45
3772	27/08/1995-19:42	38.312	15.179	4.11
3774	09/09/1995-22:12	36.431	13.129	4.36
3775	30/09/1995-10:14	41.79	15.971	5.15
3778	10/10/1995-06:54	44.109	9.997	4.82
3779	29/10/1995-08:40	35.58	11.632	4.76
3780	29/10/1995-13:00	45.723	9.849	4.35
3781	21/11/1995-04:04	45.066	7.427	4.07
3782	05/12/1995-01:01	43.352	14.979	4.34
3783	09/12/1995-23:14	44.706	7.954	4.28
3784	27/12/1995-23:44	44.156	12.113	3.97
3785	28/12/1995-22:11	36.54	13.473	4.11
3786	29/12/1995-00:14	36.473	13.459	4.48
3787	30/12/1995-15:22	43.173	13.542	4.19
3788	31/12/1995-21:29	44.422	10.566	4.51
3789	01/01/1996-12:21	43.061	13.445	4.2
3790	21/01/1996-12:17	40.048	13.138	4.07
3793	27/01/1996-08:26	46.314	12.575	3.9
3794	15/02/1996-05:43	36.354	12.564	4.06
3795	18/02/1996-04:16	44.75	6.77	3.96
3796	25/02/1996-01:20	38.735	15.791	4.78
3797	27/02/1996-11:13	46.309	12.577	4.27
3800	31/03/1996-06:08	45.938	7.46	4.15
3801	03/04/1996-13:04	40.661	15.454	4.9
3802	13/04/1996-13:00	46.312	12.559	4.43
3803	25/04/1996-18:12	36.088	12.89	4.25
3804	27/04/1996-00:38	39.493	16.454	4.77
3805	01/06/1996-12:28	40.523	16.879	4.06
3806	03/06/1996-04:32	37.652	18.784	4.47
3808	28/06/1996-09:57	47.2	10.1	4.07
3809	09/07/1996-10:23	42.875	14.12	4.2
3810	10/07/1996-10:25	43.382	12.338	4.82
3811	11/07/1996-19:09	44.153	9.941	4.06
3812	15/07/1996-00:13	45.93	6.1	4.6
3815	15/10/1996-09:55	44.798	10.678	5.38
3819	20/10/1996-19:06	42.559	13.263	4.36
3822	27/10/1996-06:10	40.868	14.168	4.16
3823	10/11/1996-23:23	41.675	15.198	4.35
3824	25/11/1996-19:47	44.166	8.506	4.01
3827	14/12/1996-00:18	37.821	13.899	4.27
3829	21/12/1996-08:46	39.997	13.045	5.33
3830	19/03/1997-23:10	41.392	14.63	4.52
3831	21/03/1997-16:46	42.86	11.696	4.04
3832	25/03/1997-00:46	37.198	15.701	4.49
3835	12/05/1997-13:50	42.763	12.526	4.72
3837	09/06/1997-14:10	38.604	16.177	4.27
3838	01/07/1997-12:15	38.305	14.225	4.07
3839	05/07/1997-20:18	37.749	16.702	3.8
3840	08/07/1997-08:13	39.244	16.4	4.04
3842	30/07/1997-16:06	37.202	14.771	4.45
3844	03/09/1997-22:07	43.026	12.876	4.54
3845	03/09/1997-23:15	38.377	16.231	4.38
3850	26/09/1997-00:33	43.022	12.891	5.66
3853	26/09/1997-09:40	43.014	12.853	5.97
3865	29/09/1997-21:01	46.779	12.2	3.95
3868	02/10/1997-19:38	43.627	12.172	4.42
3906	31/10/1997-04:23	44.27	6.55	4.27
3907	06/11/1997-02:20	41.988	12.769	4.19
3914	24/11/1997-19:04	41.385	14.631	3.88
3920	13/12/1997-04:30	38.919	13.868	4.36
3921	24/12/1997-09:40	37.75	14.965	4.08
3922	24/12/1997-17:53	44.168	10.487	4.33
3926	17/01/1998-12:32	38.377	12.752	4.83
3927	26/01/1998-23:17	42.42	16.147	4.41
3929	08/02/1998-01:12	38.133	15.828	3.91
3931	21/02/1998-02:21	44.777	10.723	3.93
3932	07/03/1998-03:27	41.59	14.365	3.75
3933	13/03/1998-15:14	45.61	14.26	4.25
3942	07/04/1998-21:36	41.104	15.805	4.31
3943	12/04/1998-10:55	46.31	13.63	5.64
3944	26/04/1998-05:38	40.637	15.829	3.76
3946	12/05/1998-21:46	41.967	13.305	3.77
3947	18/05/1998-17:19	39.295	15.111	5.41
3949	20/05/1998-11:07	43.081	10.81	4.19
3955	17/06/1998-12:42	38.468	12.721	4.34
3956	20/06/1998-02:25	38.436	12.777	5.17
3961	07/07/1998-01:59	39.307	17.591	4.05
3962	07/07/1998-08:22	39.831	17.932	4.08
3964	15/08/1998-05:18	42.362	13.056	4.42
3966	28/08/1998-10:41	37.566	16.448	4.46
3967	31/08/1998-02:32	45.93	14.88	4.31
3968	09/09/1998-06:20	40.015	15.924	4.01
3969	09/09/1998-11:28	40.06	15.949	5.53
3970	14/09/1998-05:24	38.549	13.457	5
3972	22/09/1998-23:23	41.792	15.808	4.32
3976	13/12/1998-22:58	39.661	13.425	4.07
3978	17/01/1999-19:32	39.172	17.535	4.62
3979	25/01/1999-22:45	43.98	11.962	4.36
3980	14/02/1999-04:41	36.151	10.8	4.28
3981	14/02/1999-11:45	38.226	15.021	4.66
3983	31/03/1999-09:43	36.895	15.037	4.18
3984	05/04/1999-07:51	40.757	15.324	3.99
3986	12/04/1999-05:33	37.418	14.244	4.16
3988	13/05/1999-16:06	46.27	13.61	4.06
3989	02/06/1999-10:36	38.564	14.121	4.16
3990	07/07/1999-17:16	44.292	10.852	4.67
3991	05/08/1999-14:57	37.673	14.873	4
3992	30/08/1999-20:52	37.532	14.638	4.86
3993	14/09/1999-15:47	39.841	15.22	4.66
3994	20/09/1999-06:56	38.414	15.7	4.07
3996	10/10/1999-15:35	42.647	13.22	4.21
3997	14/10/1999-13:23	37.317	15.832	4.36
3999	23/10/1999-02:06	38.877	14.675	4.88
4001	01/12/1999-18:21	39.379	15.629	4.16
4002	10/12/1999-21:18	38.355	11.841	4.07
4004	28/12/1999-04:26	39.308	17.056	3.99
4005	29/12/1999-20:42	46.55	10.304	4.78
4006	30/12/1999-18:34	38.302	11.953	4.83
4010	12/02/2000-20:34	39.807	15.49	4.26
4011	11/03/2000-10:35	41.964	13.013	4.25
4012	17/03/2000-03:52	37.953	15.951	4.05
4013	30/03/2000-09:32	39.514	15.667	4.88
4014	01/04/2000-18:08	42.831	11.691	4.52
4016	22/04/2000-11:13	39.182	15.162	4.26
4017	26/04/2000-13:28	40.929	10.077	4.3
4018	26/04/2000-13:37	40.955	10.097	4.77
4019	01/05/2000-13:20	36.561	10.955	4.03
4020	02/05/2000-08:48	44.203	11.924	4.1
4022	07/05/2000-00:44	44.202	11.884	4.57
4023	08/05/2000-12:29	44.279	11.917	4.67
4025	10/05/2000-16:52	44.243	11.932	4.82
4029	28/05/2000-09:29	41.969	13.017	3.88
4031	11/06/2000-23:00	43.06	12.649	4.28
4032	18/06/2000-07:42	44.785	10.746	4.4
4033	18/06/2000-08:14	44.693	10.633	4.88
4034	22/06/2000-12:16	43.345	12.433	4.47
4035	22/06/2000-13:57	43.11	12.886	4.68
4037	27/06/2000-06:39	42.459	12.746	4.08
4038	27/06/2000-07:32	41.968	13.017	4.24
4039	27/06/2000-07:54	41.802	12.923	4.28
4041	01/08/2000-02:34	43.905	12.337	4.27
4042	01/08/2000-07:05	38.654	15.887	4.48
4043	03/08/2000-09:47	39.492	16.291	4.02
4044	03/08/2000-09:56	44.257	8.189	4.28
4047	18/08/2000-11:22	36.961	16.275	4.06
4048	21/08/2000-17:14	44.911	8.38	4.94
4049	30/08/2000-13:45	42.139	15.535	4.23
4051	03/10/2000-01:12	44.333	10.656	4.22
4052	24/10/2000-07:52	43.002	13.251	4.11
4053	25/10/2000-08:42	41.847	13.772	3.9
4054	05/11/2000-17:26	37.682	14.953	3.85
4055	07/11/2000-09:23	38.719	14.079	4.06
4058	16/12/2000-07:31	42.516	12.586	4.29
4059	04/01/2001-22:20	38.915	14.781	4.56
4060	09/01/2001-02:51	37.7	15.106	3.73
4061	06/02/2001-22:28	44.071	8.646	4.17
4062	25/02/2001-18:34	43.467	7.472	4.44
4063	03/03/2001-01:54	40.884	9.99	4
4064	23/03/2001-00:50	42.256	12.568	3.77
4066	22/04/2001-13:56	37.732	14.929	4.19
4069	09/05/2001-09:29	36.763	12.369	4.56
4070	17/05/2001-11:43	38.959	15.529	4.97
4071	19/05/2001-13:53	37.931	17.55	5.36
4072	26/05/2001-06:02	37.402	16.313	4.46
4073	03/06/2001-06:43	36.099	15.846	4.26
4074	02/07/2001-10:04	41.783	15.372	4.26
4075	13/07/2001-03:13	37.712	15.053	3.73
4076	13/07/2001-03:15	37.688	14.938	4
4103	17/07/2001-15:06	46.697	11.074	4.78
4104	18/07/2001-22:47	44.801	8.427	4.23
4106	17/08/2001-03:15	38.345	14.713	4.46
4108	30/08/2001-13:51	36.375	15.31	4.08
4109	14/09/2001-18:53	37.613	16.139	4.16
4110	23/09/2001-21:16	39.767	18.001	4.96
4111	18/10/2001-11:02	39.263	16.361	4.28
4112	18/10/2001-18:09	42.291	13.153	4.43
4114	07/11/2001-09:40	41.409	10.126	4.35
4115	25/11/2001-19:34	37.841	13.97	4.69
4116	26/11/2001-00:56	43.6	12.108	4.63
4117	20/12/2001-01:54	41.9	12.972	3.96
4118	14/02/2002-03:18	46.392	13.117	4.67
4120	10/03/2002-12:39	39.121	15.254	4.07
4122	05/04/2002-04:51	38.51	15.137	4.06
4123	05/04/2002-04:52	38.446	15.064	4.49
4124	05/04/2002-14:54	39.232	16.668	4.16
4125	17/04/2002-06:42	39.683	16.879	4.84
4126	18/04/2002-20:56	40.584	15.546	4.34
4128	08/06/2002-20:13	44.274	10.617	4.23
4129	18/06/2002-22:23	44.395	10.683	4.3
4131	08/07/2002-08:12	40.711	15.284	4.06
4132	06/09/2002-01:21	38.364	13.687	5.92
4142	22/09/2002-16:01	37.803	15.077	3.85
4146	18/10/2002-17:25	39.31	13.747	4.25
4151	27/10/2002-01:58	37.762	14.951	4.31
4155	27/10/2002-02:50	37.802	15.04	4.84
4165	31/10/2002-10:32	41.716	14.893	5.74
4174	02/11/2002-10:57	44.593	12.143	4.21
4187	13/11/2002-10:48	45.65	10.141	4.21
4190	01/12/2002-09:20	36.219	11.316	4.16
4191	01/12/2002-09:26	35.829	11.352	4.26
4192	01/12/2002-16:18	38.826	14.724	4.26
4197	26/01/2003-19:57	43.883	11.96	4.66
4203	27/03/2003-16:10	43.134	15.325	4.82
4205	29/03/2003-17:42	43.135	15.339	5.43
4210	11/04/2003-09:26	44.758	8.868	4.81
4216	25/05/2003-17:15	42.998	13.676	3.81
4220	30/06/2003-07:03	43.651	10.189	4.17
4221	07/07/2003-15:08	36.074	14.912	4.32
4223	14/09/2003-21:42	44.255	11.38	5.24
4226	14/11/2003-00:22	40.419	14.338	4.28
4227	07/12/2003-10:20	44.162	12.18	4.18
4228	16/12/2003-01:11	40.335	15.616	4.16
4229	30/12/2003-05:31	41.64	14.849	4.53
4230	23/02/2004-19:48	40.697	15.43	3.82
4231	24/02/2004-05:21	40.719	15.436	4.21
4232	03/03/2004-02:13	39.85	15.235	4.55
4233	17/04/2004-05:14	38.952	16.93	4.21
4234	05/05/2004-13:39	38.547	14.792	5.42
4235	01/06/2004-10:32	37.8	15.046	3.73
4237	12/07/2004-13:04	46.31	13.62	5.12
4240	28/08/2004-04:04	46.388	12.908	3.74
4241	03/09/2004-00:04	40.701	15.684	4.41
4242	14/09/2004-18:09	45.313	14.565	4.12
4245	05/11/2004-20:22	38.595	15.673	4.07
4246	24/11/2004-22:59	45.685	10.521	4.99
4247	25/11/2004-06:21	43.189	15.359	5.25
4252	04/12/2004-22:20	45.942	11.996	3.86
4253	09/12/2004-02:44	42.79	13.791	4.09
4254	12/12/2004-11:52	41.015	9.967	4.06
4256	18/12/2004-09:12	40.958	10.05	4.58
4257	30/12/2004-04:04	36.877	14.68	3.82
4259	07/02/2005-20:05	36.228	10.912	4.84
4260	07/02/2005-20:46	36.231	10.851	5.01
4261	23/02/2005-04:42	36.833	10.505	4.68
4263	02/03/2005-04:02	38.641	15.424	4.13
4264	12/04/2005-00:31	43.094	13.379	3.74
4266	18/04/2005-10:59	44.724	9.348	3.97
4268	22/04/2005-15:40	35.249	15.293	4.03
4269	23/04/2005-19:11	39.458	16.826	4.15
4270	21/05/2005-19:55	40.991	14.515	4.07
4271	12/06/2005-21:16	45.129	7.275	3.79
4272	27/06/2005-03:02	36.021	11.257	4.17
4274	15/07/2005-15:17	44.207	12.117	4.29
4275	26/07/2005-03:32	40.04	12.717	4.51
4276	14/08/2005-07:06	38.912	15.449	4.26
4278	22/08/2005-12:02	41.365	12.446	4.78
4279	08/09/2005-11:27	46.04	6.88	4.44
4280	30/10/2005-06:06	37.636	15.045	3.7
4281	31/10/2005-00:02	37.615	15.066	3.8
4283	16/11/2005-09:37	35.962	11.463	4.11
4284	21/11/2005-10:57	37.597	14.105	4.56
4285	15/12/2005-13:28	42.738	12.76	4.14
4286	08/01/2006-16:09	37.661	14.949	3.7
4287	27/02/2006-04:34	38.155	15.2	4.38
4288	24/03/2006-10:43	38.924	8.931	4.03
4289	29/03/2006-20:19	37.696	13.84	4.1
4290	10/04/2006-19:03	43.396	13.488	4.06
4291	16/04/2006-21:15	43.957	11.798	4.46
4292	17/04/2006-02:44	39.613	17.119	4.76
4293	17/04/2006-21:42	43.621	10.213	4.16
4294	23/04/2006-14:42	37.038	15.053	4.05
4295	20/05/2006-07:05	37.651	14.932	3.91
4296	29/05/2006-02:20	41.801	15.903	4.64
4297	30/05/2006-11:30	37.78	16.524	4.45
4298	22/06/2006-19:34	39.709	16.623	4.7
4300	07/09/2006-15:31	40.591	16.162	4.05
4301	04/10/2006-17:34	42.074	15.746	4.3
4302	11/10/2006-17:02	39.714	15.2	4.36
4303	21/10/2006-07:04	43.628	12.98	4.21
4304	26/10/2006-14:28	38.761	15.395	5.79
4305	05/11/2006-17:15	39.801	13.773	4.72
4306	23/11/2006-13:31	36.024	12.901	4.77
4307	24/11/2006-04:37	36.257	15.855	4.43
4308	10/12/2006-11:03	42.008	16.281	4.48
4309	19/12/2006-14:58	37.783	14.857	4.19
4310	11/02/2007-17:11	35.594	16.107	4.05
4311	22/02/2007-06:03	39.985	15.558	4.45
4312	29/03/2007-04:37	42.829	13.202	4.08
4313	10/04/2007-19:17	36.994	12.921	4.29
4314	26/04/2007-00:49	39.535	16.367	4.01
4315	09/05/2007-06:03	44.801	10.478	4.21
4316	25/05/2007-09:39	39.658	16.834	4.42
4318	15/07/2007-16:36	46.78	14.07	4.16
4319	22/07/2007-17:26	41.905	13.671	4.1
4320	30/07/2007-19:05	44.898	10.003	4.45
4321	01/08/2007-00:07	39.003	17.176	4.41
4322	18/08/2007-14:04	38.275	15.173	4.48
4323	18/10/2007-23:25	41.695	14.817	4.04
4324	21/10/2007-03:55	42.401	12.963	4.19
4325	01/12/2007-07:14	39.978	15.85	4.66
4326	01/12/2007-12:48	42.46	16.43	4.1
4327	28/12/2007-04:05	44.51	10.133	4.18
4328	18/01/2008-13:01	39.14	16.525	4.1
4329	20/02/2008-08:06	41.582	13.78	4.29
4330	21/02/2008-05:00	37.74	17.962	4.71
4331	01/03/2008-07:43	44.063	11.253	4.72
4335	19/03/2008-14:38	41.898	15.858	4.18
4336	26/03/2008-09:19	44.342	9.81	4.18
4337	08/04/2008-17:20	39.158	16.525	4.37
4339	12/04/2008-05:44	41.784	12.584	4.12
4344	13/05/2008-09:28	37.767	15.008	3.8
4346	13/05/2008-10:07	37.775	15.002	3.9
4351	30/05/2008-17:22	40.573	15.059	4.36
4352	24/10/2008-03:06	44.361	7.275	4.11
4353	30/10/2008-15:49	38.916	15.383	4.07
4354	20/11/2008-14:09	39.263	17.339	4.51
4355	28/11/2008-23:39	37.617	13.823	4.43
4356	16/12/2008-02:30	37.656	14.935	4
4357	17/12/2008-21:57	39.24	15.461	5.23
4358	23/12/2008-15:24	44.544	10.345	5.36
4363	17/03/2009-17:39	38.649	14.917	4.07
4364	19/03/2009-08:27	36.58	12.766	4.31
4365	30/03/2009-13:38	42.321	13.376	4.36
4366	05/04/2009-20:20	44.23	11.913	4.71
4368	06/04/2009-01:32	42.309	13.51	6.29
4394	19/04/2009-12:39	44.735	7.868	4.21
4402	06/08/2009-15:36	41.648	13.669	4.23
4404	07/09/2009-21:26	38.677	14.027	4.76
4405	14/09/2009-20:04	44.025	11.275	4.4
4406	15/09/2009-03:16	38.633	14.817	4.26
4407	20/09/2009-03:50	43.399	13.418	4.65
4409	19/10/2009-10:08	44.814	9.772	4.12
4410	01/11/2009-08:33	37.609	17.926	4.36
4411	08/11/2009-06:51	37.847	14.557	4.52
4412	23/11/2009-02:27	39.672	15.335	4.47
4413	15/12/2009-13:11	43.007	12.271	4.23
4423	12/01/2010-08:25	43.119	13.451	4.22
4425	02/04/2010-20:04	37.804	15.094	4.19
4429	15/04/2010-01:47	43.468	12.425	4.02
4430	04/06/2010-18:44	42.305	16.611	4.28
4431	16/06/2010-22:39	38.856	16.13	4.13
4432	16/08/2010-12:54	38.376	14.974	4.68
4433	28/08/2010-07:08	42.834	12.654	4.16
4435	05/09/2010-07:07	44.126	12.156	4
4436	15/09/2010-02:23	45.567	14.259	4.1
4437	17/09/2010-12:20	41.472	15.623	4.29
4438	13/10/2010-22:43	44.205	12.383	4.08
4439	15/10/2010-05:21	38.873	16.633	4.4
4440	03/11/2010-18:13	40.03	13.257	5.15
4442	09/11/2010-18:23	42.315	6.816	4
4443	10/11/2010-08:22	35.162	14.195	4.1
4444	25/03/2011-18:31	38.869	16.973	4.1
4445	24/04/2011-13:02	35.946	14.816	4.2
4446	06/05/2011-15:12	37.801	14.948	4.31
4449	19/05/2011-14:50	39.183	14.998	4.75
4450	24/05/2011-22:03	43.867	12.033	4.15
4451	23/06/2011-22:02	38.064	14.784	4.7
4452	02/07/2011-14:43	42.004	7.617	4.25
4454	07/07/2011-19:21	42.087	7.593	5.12
4455	12/07/2011-06:53	43.927	11.855	4.29
4457	17/07/2011-18:30	45.01	11.367	4.79
4458	25/07/2011-12:31	45.016	7.365	4.67
4459	11/09/2011-05:44	39.816	15.48	4.26
4461	20/10/2011-06:11	44.521	9.393	4.22
4462	29/10/2011-04:13	45.712	10.911	4.07
4463	04/11/2011-11:22	39.886	14.899	4.26
4464	15/11/2011-04:59	38.285	14.672	4.2
4465	18/12/2011-15:01	36.179	12.776	4.69
4466	24/01/2012-23:54	45.528	10.985	4.07
4467	25/01/2012-08:06	44.871	10.51	4.98
4468	27/01/2012-14:53	44.523	10.009	5.05
4469	25/02/2012-20:34	38.522	13.435	4.43
4470	26/02/2012-22:37	44.51	6.67	4.45
4471	04/03/2012-03:47	42.08	7.565	4.45
4472	05/03/2012-15:15	44.494	9.354	4.27
4473	28/03/2012-23:17	38.65	15.013	4.07
4474	01/04/2012-19:21	39.722	15.774	4.07
4475	13/04/2012-06:21	38.285	13.272	4.52
4476	19/05/2012-23:13	44.91	11.247	4.25
4477	20/05/2012-02:03	44.895	11.263	6.09
4500	28/05/2012-01:06	39.869	16.102	4.48
4517	06/06/2012-04:08	44.399	12.322	4.21
4518	09/06/2012-02:04	46.18	12.488	4.16
4520	27/06/2012-01:14	36.996	15.058	3.9
4522	04/07/2012-11:12	37.639	16.866	4.63
4523	04/07/2012-13:27	38.45	15.174	4.32
4524	12/08/2012-01:21	41.726	16.254	4.07
4525	13/08/2012-07:30	38.493	13.738	4.15
4526	14/08/2012-08:55	39.476	15.437	4.26
4527	28/08/2012-23:12	38.205	15.728	4.63
4528	14/09/2012-22:19	36.483	13.102	4.05
4529	27/09/2012-01:08	41.176	14.92	4.42
4530	29/09/2012-00:39	38.569	14.792	4.48
4531	03/10/2012-09:20	44.583	7.234	4.01
4532	03/10/2012-14:41	44.782	9.67	4.52
4533	16/10/2012-15:10	39.764	15.628	4.77
4534	25/10/2012-23:05	39.874	16.015	5.31
4536	22/11/2012-09:10	37.804	14.946	4.11
4537	22/11/2012-11:25	37.807	14.945	4.17
4539	03/12/2012-04:36	46.229	14.757	4.09
4540	05/12/2012-01:18	42.915	13.661	4.29
4541	04/01/2013-07:50	37.881	14.719	4.37
4542	25/01/2013-14:48	44.164	10.445	5.01
4543	02/02/2013-13:35	46.462	14.632	4.42
4544	16/02/2013-21:16	41.714	13.569	4.94
4545	24/03/2013-15:47	37.873	16.461	4.57
4547	13/06/2013-05:44	43.514	13.733	4.1
4548	21/06/2013-10:33	44.131	10.136	5.36
4552	11/07/2013-04:32	43.816	12.055	4.21
4553	21/07/2013-01:32	43.508	13.722	5.14
4555	15/08/2013-23:04	38.162	14.913	4.56
4558	24/08/2013-17:18	36.713	15.077	4.1
4559	02/09/2013-01:14	39.704	15.037	4.51
4560	15/12/2013-03:57	36.671	15.034	4.12
4561	18/12/2013-10:58	43.371	12.533	4.1
4562	22/12/2013-10:06	43.381	12.519	4.22
4563	29/12/2013-17:08	41.395	14.434	5.16
4565	14/01/2014-03:43	38.392	14.904	4.1
4566	14/01/2014-04:35	38.367	14.907	4.15
4568	13/03/2014-17:31	45.673	14.896	4.42
4569	05/04/2014-10:24	38.857	17.231	4.79
4570	07/04/2014-19:26	44.514	6.713	4.93
4571	22/04/2014-08:58	45.622	14.253	4.59
4572	06/06/2014-13:41	39.9	16.091	4.28
4573	04/08/2014-05:54	38.787	15.714	4.08
4574	05/09/2014-10:10	39.17	18.798	4.06
4575	07/09/2014-10:45	44.119	10.672	4.4
4577	26/09/2014-23:38	36.918	16.484	4.19
4579	09/10/2014-22:58	38.541	14.847	4.09
4580	14/12/2014-14:33	40.456	15.141	4.34
4581	19/12/2014-09:39	43.603	11.24	4.16
4582	19/12/2014-10:36	43.606	11.24	4.33
4583	24/12/2014-11:40	41.707	14.956	4.26
4584	28/12/2014-21:43	39.289	16.358	4.55
4585	01/01/2015-19:48	41.567	14.439	4.16
4586	02/01/2015-08:31	39.933	15.481	3.97
4587	10/01/2015-23:50	36.438	12.721	4.01
4588	23/01/2015-06:51	44.127	11.12	4.46
4589	30/01/2015-00:45	46.385	13.173	4.05
4590	06/02/2015-08:52	38.807	14.997	4.82
4591	28/02/2015-03:16	41.949	13.534	4.37
4593	15/04/2015-16:57	38.989	15.423	4.35
4594	16/04/2015-11:34	41.783	15.344	4.05
4596	24/04/2015-15:02	44.249	11.908	4.19
4598	11/05/2015-08:26	37.287	16.817	4.53
4599	24/05/2015-06:00	37.956	16.028	3.99
4600	29/05/2015-13:07	42.948	14.305	4.55
4601	26/06/2015-08:51	36.182	12.744	4
4603	03/08/2015-07:27	39.148	16.489	4.26
4604	08/08/2015-22:46	38.517	14.277	4.03
4605	29/08/2015-18:47	46.32	13.61	4.01
4606	29/08/2015-20:25	38.499	12.114	4.37
4607	13/09/2015-01:04	43.604	11.23	4.01
4608	14/10/2015-10:20	38.876	14.778	4.35
4609	16/10/2015-00:16	39.499	15.627	4.42
4610	06/11/2015-04:03	44.491	6.739	3.95
4614	06/12/2015-16:24	42.342	15.141	4.58
4617	20/12/2015-09:46	38.345	13.57	4.43
4618	02/01/2016-12:36	36.494	12.046	4.24
4619	06/01/2016-18:44	39.887	15.537	4.4
4620	13/01/2016-17:01	36.099	14.86	4.17
4621	16/01/2016-18:55	41.527	14.598	4.43
4622	17/01/2016-16:36	36.512	12.816	4.04
4623	08/02/2016-15:35	36.974	14.867	4.44
4624	06/03/2016-08:12	38.303	16.723	4.15
4625	25/05/2016-22:10	36.796	15.893	4.1
4626	30/05/2016-20:24	42.7	11.976	4.37
4627	02/06/2016-10:49	36.697	10.94	4.39
4628	03/06/2016-09:59	36.137	12.992	4.09
4629	23/06/2016-14:37	44.16	9.922	4.11
4630	05/07/2016-05:54	37.603	17.129	4.07
4631	30/07/2016-20:21	44.931	7.212	4
4659	25/10/2016-16:53	43.606	11	4.08
4670	28/10/2016-20:02	39.358	13.523	5.81
4671	29/10/2016-11:58	40.044	15.825	4.42
4673	30/10/2016-06:40	42.83	13.109	6.61
4692	30/10/2016-09:27	35.772	16.177	4.14
4715	09/12/2016-07:21	44.332	10.481	4.19
4739	23/04/2017-04:25	41.829	15.784	4.06
4743	20/06/2017-01:37	44.203	11.516	4.14
4745	01/07/2017-08:10	46.491	7.097	4
4748	09/08/2017-11:37	45.165	14.567	4.13
4749	11/08/2017-02:38	39.412	15.776	4.44
4751	21/08/2017-18:57	40.738	13.897	3.91
4752	23/08/2017-09:16	35.631	14.964	3.98
4753	25/08/2017-17:10	35.323	15.604	4.1
4755	10/09/2017-19:58	42.084	13.324	4.03
4757	26/10/2017-22:38	40.313	15.704	3.97
4758	31/10/2017-00:16	36.71	10.945	4.15
4759	19/11/2017-12:37	44.66	10.033	4.6
4761	08/12/2017-11:36	38.207	14.863	3.97
4762	17/01/2018-19:07	47.145	9.987	3.97
4763	19/01/2018-17:39	46.419	13.056	3.99
4764	27/01/2018-18:29	38.981	16.466	4.07
4765	16/02/2018-11:21	39.854	15.456	4.36
4766	05/03/2018-21:50	43.929	11.965	4.02
4767	07/03/2018-20:15	39.483	14.389	4.36
4769	08/03/2018-16:42	37.168	10.221	4.34
4775	01/05/2018-05:16	43.228	10.931	4.02
4777	19/05/2018-16:41	44.823	9.682	4.16
4782	07/07/2018-07:11	37.848	13.976	4
4783	14/07/2018-02:50	38.652	15.93	4.33
4787	16/08/2018-18:19	41.874	14.864	5.29
4789	19/08/2018-06:29	39.466	12.967	4.46
4797	18/11/2018-12:48	44.051	12.485	4.28
4801	30/11/2018-06:30	42.46	16.27	3.96
4827	26/12/2018-02:19	37.644	15.116	5.02
4830	01/01/2019-18:37	41.877	13.548	4.3
4835	14/01/2019-23:03	44.346	12.285	4.5
4839	28/05/2019-08:48	46.372	6.745	3.99
4840	23/06/2019-20:43	41.858	12.762	3.76
4841	08/07/2019-04:38	37.672	14.873	4.03
4843	01/09/2019-00:02	42.797	13.13	4.17
4845	09/09/2019-02:57	39.323	15.59	4.41
4848	21/09/2019-19:55	40.364	15.149	4.42
4849	07/10/2019-06:11	38.893	16.449	4.21
4850	15/10/2019-11:54	39.212	17.146	4.11
4852	25/10/2019-04:31	39.7	15.432	4.53
4854	31/10/2019-06:59	38.893	17.544	4.27
4855	07/11/2019-17:35	41.776	13.604	4.62
4857	07/12/2019-21:55	42.462	13.263	4
4858	09/12/2019-03:37	44.004	11.319	4.69
4859	16/12/2019-10:36	41.081	14.736	4.13
4860	17/12/2019-23:48	37.843	14.905	3.84
