# Supplementary material for: Testing three seismic hazard models for Italy via multi-site observations
Source: PLoS One. 2023 Apr 27;18(4):e0284909. doi: 10.1371/journal.pone.0284909 (PMC10138465; doi:10.1371/journal.pone.0284909)
Supplement: S2 Table — The table provides, for each station, the coordinates, the soil class (according to Eurocode 8 classification) and the hazard threshold for each intensity measure, exceedance return period and hazard model. (XLSX) [file pone.0284909.s002.xlsx]

## Sheet: Foglio1
Station information and hazard threshold for each intensity measure, exceedance return period and hazard model
							MPS04												MPS19												ESHM20
							PGA [g]				Sa(0.3s) [g]				Sa(1.0s) [g]				PGA [g]				Sa(0.3s) [g]				Sa(1.0s) [g]				PGA [g]				Sa(0.3s) [g]				Sa(1.0s) [g]
n°	Station ID	Lat [°]	Long [°]	Soil class according to ITACA	Installation Year	Removal year	Tr=50yr	Tr=475yr	Tr=975yr	Tr=2475yr	Tr=50yr	Tr=475yr	Tr=975yr	Tr=2475yr	Tr=50yr	Tr=475yr	Tr=975yr	Tr=2475yr	Tr=50yr	Tr=475yr	Tr=975yr	Tr=2475yr	Tr=50yr	Tr=475yr	Tr=975yr	Tr=2475yr	Tr=50yr	Tr=475yr	Tr=975yr	Tr=2475yr	Tr=50yr	Tr=475yr	Tr=975yr	Tr=2475yr	Tr=50yr	Tr=475yr	Tr=975yr	Tr=2475yr	Tr=50yr	Tr=475yr	Tr=975yr	Tr=2475yr
1	ALC	37.9735	12.9598	A*	1976	Operative	0.0472899	0.136015	0.181107	0.258411	0.0954702	0.304792	0.419925	0.624115	0.020641	0.0778664	0.113049	0.178272	0.0198446	0.0978859	0.146108	0.23177	0.0401753	0.192227	0.28912	0.467847	0.0135752	0.075576	0.11601	0.190344	0.0237539	0.108444	0.162036	0.260904	0.0493728	0.219698	0.328444	0.53558	0.0165215	0.0677759	0.0994579	0.160016
2	ALF	44.5023	12.0334	C	1975	Operative	0.0842881	0.229616	0.305013	0.428254	0.192499	0.5389	0.723488	1.03485	0.0538273	0.157916	0.214031	0.311949	0.0843798	0.351497	0.498095	0.745695	0.156543	0.661014	0.966864	1.51987	0.0629639	0.28566	0.428458	0.700481	0.0851118	0.345245	0.492172	0.737094	0.181993	0.736122	1.06208	1.6208	0.0668894	0.260202	0.378001	0.585468
3	ALT	40.5584	15.3921	A	1975	Operative	0.0599168	0.184723	0.259175	0.395998	0.136421	0.476412	0.692369	1.08923	0.0408177	0.184227	0.276712	0.445277	0.0420814	0.182649	0.261963	0.395936	0.08208	0.386982	0.577633	0.917301	0.0320141	0.172639	0.264347	0.434949	0.0530977	0.273533	0.401458	0.609265	0.106409	0.600248	0.919993	1.46571	0.0321181	0.18975	0.298952	0.49423
4	ARI	41.1546	15.0904	B	1975	Operative	0.0956373	0.311226	0.442787	0.68075	0.221429	0.808116	1.18959	1.87905	0.0615181	0.296399	0.452594	0.733068	0.066505	0.275363	0.391806	0.587915	0.143734	0.650685	0.961451	1.51132	0.0575248	0.305352	0.462183	0.748473	0.0821919	0.386977	0.561238	0.848364	0.174194	0.876118	1.30974	2.05386	0.0638008	0.329414	0.498502	0.795445
5	ASG	45.8558	11.4739	A	1973	2011	0.0514039	0.137327	0.181574	0.254291	0.107941	0.304527	0.40807	0.582307	0.0238006	0.0776447	0.10956	0.166433	0.0303146	0.134207	0.193161	0.293453	0.0589088	0.263827	0.390538	0.620344	0.0194059	0.0956693	0.144792	0.237375	0.0419911	0.196195	0.282943	0.429653	0.0843739	0.396742	0.580842	0.902147	0.0241436	0.114028	0.17063	0.272684
6	ATN	41.6203	13.8012	A*	1973	Operative	0.0887919	0.243592	0.329398	0.484593	0.190498	0.582546	0.820401	1.26244	0.0474889	0.195463	0.296068	0.486098	0.0522349	0.199646	0.278526	0.410536	0.0970691	0.404003	0.588204	0.915321	0.0351	0.171708	0.259566	0.422966	0.0616178	0.273534	0.395264	0.600775	0.123054	0.556236	0.814719	1.27221	0.0357079	0.162133	0.23893	0.378287
7	AVT	40.3217	17.6994	A	1983	Operative	0.0233501	0.0519026	0.063586	0.0805332	0.0562925	0.150718	0.192724	0.256011	0.0188884	0.0693625	0.0923367	0.127395	0.0102683	0.0501991	0.0742273	0.118445	0.022389	0.111238	0.16487	0.263406	0.0123353	0.0711626	0.103056	0.156722	0.0167701	0.0491326	0.0700432	0.115843	0.0357025	0.103531	0.145458	0.232562	0.0178788	0.0477029	0.0623487	0.087614
8	BGI	40.8311	15.0682	B	1975	Operative	0.0820619	0.246453	0.343319	0.520559	0.193658	0.663746	0.957237	1.49272	0.0562764	0.2531	0.378077	0.604011	0.0603135	0.258751	0.371472	0.562516	0.130069	0.605014	0.900698	1.42728	0.0536697	0.287874	0.437596	0.712794	0.0693692	0.359515	0.532298	0.819741	0.144972	0.805374	1.23303	1.9813	0.050863	0.288422	0.45124	0.748749
9	BGN	44.3224	9.9918	B	1975	Operative	0.0919458	0.236702	0.305596	0.416664	0.193967	0.52158	0.689403	0.974841	0.0387343	0.111587	0.155195	0.23973	0.0703094	0.280378	0.39411	0.585076	0.140674	0.6022	0.88347	1.38703	0.044458	0.232352	0.361107	0.606482	0.0591765	0.292965	0.430603	0.657526	0.117301	0.578625	0.871582	1.37767	0.0329186	0.16075	0.249491	0.410218
10	BNV	41.1177	14.7974	B	1977	Operative	0.100674	0.319563	0.456907	0.71098	0.230555	0.823096	1.21958	1.95186	0.0625985	0.296898	0.461854	0.764692	0.0672522	0.291082	0.417995	0.634225	0.1429	0.667074	0.998798	1.59803	0.0565514	0.304125	0.468828	0.780224	0.0576033	0.321217	0.4763	0.725365	0.118284	0.717119	1.10787	1.75989	0.0391953	0.23975	0.380294	0.624232
11	BOI	41.4813	14.4725	B*	1975	Operative	0.106119	0.337366	0.48243	0.741327	0.24332	0.874211	1.2968	2.05504	0.0647369	0.316376	0.493781	0.809857	0.0672856	0.280888	0.400852	0.604005	0.144671	0.656012	0.976018	1.54847	0.0587655	0.304674	0.466657	0.769901	0.0723613	0.374996	0.553278	0.850455	0.151834	0.854328	1.3075	2.09695	0.0536446	0.306978	0.478861	0.786018
12	BRC	46.1857	12.5519	A	1973	Operative	0.089884	0.255982	0.341125	0.487845	0.181058	0.570752	0.789883	1.18605	0.0362931	0.148718	0.227007	0.378657	0.0594376	0.249405	0.350583	0.519446	0.100132	0.451016	0.663945	1.0456	0.0237247	0.134927	0.215533	0.37242	0.0541051	0.235309	0.333705	0.493203	0.106645	0.474836	0.687517	1.04371	0.0284009	0.13501	0.200869	0.314872
13	BRH	44.2076	11.764	C*	1982	Operative	0.122037	0.30267	0.386513	0.518328	0.268983	0.704537	0.91877	1.2687	0.0684762	0.196915	0.266099	0.38513	0.110929	0.421552	0.587034	0.862506	0.201491	0.814081	1.17593	1.8147	0.0751834	0.354272	0.533418	0.866316	0.137745	0.526273	0.739036	1.08679	0.285474	1.06462	1.50605	2.25081	0.097481	0.361214	0.515898	0.78568
14	BRM	44.1293	11.1177	B	1975	Operative	0.0967826	0.237751	0.304239	0.409856	0.210877	0.533893	0.694953	0.9629	0.0450886	0.121897	0.163595	0.238943	0.0740316	0.272743	0.380001	0.560326	0.153468	0.604841	0.872134	1.34548	0.0532524	0.254025	0.380761	0.612562	0.0809503	0.313677	0.444855	0.663741	0.168723	0.643744	0.923132	1.40675	0.0546305	0.206867	0.300286	0.467934
15	BRN	40.4726	15.6431	B	1975	Operative	0.0949705	0.316793	0.458491	0.716707	0.215921	0.804803	1.21104	1.95943	0.0596087	0.288793	0.45629	0.764973	0.0649246	0.283376	0.406276	0.613363	0.13691	0.654628	0.98203	1.56761	0.0544582	0.297047	0.459748	0.765855	0.0827408	0.42302	0.622154	0.950012	0.171988	0.971709	1.49215	2.38348	0.060059	0.361806	0.572219	0.941441
16	BRR	44.5064	9.9873	B*	1975	Operative	0.0929907	0.235171	0.301918	0.407132	0.196994	0.520926	0.682444	0.949285	0.0394369	0.112217	0.153262	0.228128	0.0710297	0.283756	0.399157	0.593165	0.143354	0.607423	0.888275	1.39144	0.0445583	0.229597	0.354702	0.592081	0.0680213	0.27735	0.396929	0.602107	0.138854	0.556781	0.798374	1.22448	0.0416991	0.170244	0.247036	0.384579
17	BRS	42.3243	13.5901	E	1975	Operative	0.124414	0.335243	0.451129	0.658322	0.284612	0.857723	1.202	1.83108	0.0825476	0.339712	0.514837	0.838859	0.20938	0.769364	1.06735	1.563	0.213883	0.853763	1.23058	1.89193	0.0548675	0.258477	0.385799	0.618294	0.0994748	0.463767	0.681627	1.03568	0.20853	1.01642	1.54404	2.44218	0.0701089	0.344704	0.530169	0.858017
18	BRZ	44.3797	6.96837	A	1976	Operative	0.04387	0.14236	0.198346	0.293814	0.0884796	0.29828	0.4223	0.646542	0.0178166	0.0665385	0.0985159	0.161705	0.0189248	0.0962174	0.140861	0.21774	0.0352817	0.175821	0.264287	0.427329	0.00917549	0.0553723	0.0897621	0.1586	0.0223574	0.11515	0.17827	0.292811	0.0460639	0.226392	0.350853	0.587642	0.0126327	0.0615463	0.0958608	0.163755
19	BSS	42.1917	13.8453	B*	1974	Operative	0.118379	0.319266	0.42794	0.624383	0.2663	0.795556	1.10682	1.68079	0.0662606	0.263012	0.392667	0.63579	0.0762614	0.288681	0.402888	0.593747	0.15929	0.646018	0.935489	1.44743	0.0624497	0.291237	0.43426	0.697714	0.0812837	0.382362	0.570178	0.882792	0.172465	0.852767	1.307	2.08849	0.059825	0.293425	0.449597	0.723982
20	BVG	42.9324	12.6111	C	1974	Operative	0.106269	0.278034	0.365325	0.51205	0.244342	0.677078	0.908663	1.30654	0.0700907	0.233855	0.328315	0.492342	0.102599	0.369558	0.510465	0.743697	0.194296	0.762516	1.09449	1.67466	0.0822302	0.385092	0.574596	0.92	0.143641	0.618688	0.905356	1.38035	0.307809	1.36093	2.04634	3.23748	0.110896	0.502581	0.763653	1.23114
21	BVN	41.2491	15.3423	C	1975	Operative	0.0768459	0.224193	0.308401	0.466456	0.189585	0.617001	0.868118	1.32672	0.0674962	0.284648	0.408241	0.623347	0.0655422	0.267307	0.379776	0.570489	0.13871	0.610165	0.889494	1.38013	0.0697671	0.354318	0.520552	0.812255	0.0765402	0.286215	0.404051	0.609064	0.167612	0.631069	0.890211	1.34668	0.0653048	0.251595	0.352175	0.524267
22	BZZ	42.337	13.4686	B	1988	Operative	0.123015	0.332199	0.447088	0.651112	0.276151	0.836976	1.17514	1.78825	0.0666923	0.279324	0.42513	0.692213	0.0862723	0.315347	0.43671	0.637609	0.177573	0.709076	1.02074	1.56479	0.0659594	0.31348	0.468703	0.750994	0.0885287	0.40195	0.579451	0.865951	0.180855	0.867856	1.28879	1.99573	0.0551754	0.272809	0.412001	0.653218
23	CGL	43.5353	12.6292	A	1975	1997	0.0712396	0.181827	0.239392	0.336672	0.157511	0.42775	0.572999	0.823731	0.0391921	0.12404	0.171207	0.253194	0.04467	0.167958	0.235774	0.350399	0.08861	0.352802	0.509399	0.78579	0.0334903	0.152996	0.225184	0.35484	0.0580209	0.227807	0.326027	0.496644	0.121306	0.486805	0.706912	1.10224	0.038192	0.156564	0.229467	0.361749
24	CLT	40.8988	15.4389	B	1975	Operative	0.0920692	0.301543	0.426289	0.653293	0.212697	0.784423	1.14843	1.80938	0.0597955	0.287959	0.437388	0.708011	0.0658731	0.272256	0.387178	0.581244	0.140685	0.638647	0.94428	1.48612	0.0562585	0.301833	0.458474	0.746168	0.0751203	0.380061	0.557948	0.846434	0.155796	0.850595	1.28642	2.01403	0.0521102	0.292982	0.445511	0.704478
25	CLV	37.8192	13.8902	B*	1976	Operative	0.0737792	0.192427	0.249144	0.34036	0.161784	0.453944	0.599479	0.840987	0.0380533	0.124798	0.169224	0.243168	0.0346166	0.152271	0.22023	0.337843	0.0764365	0.331989	0.486853	0.768742	0.0297582	0.15008	0.222851	0.354995	0.0462556	0.208451	0.313746	0.501514	0.0972308	0.417874	0.627714	1.01771	0.0358487	0.13569	0.199551	0.323398
26	CNC	41.0777	14.0251	D*	1984	Operative	0.0564482	0.126772	0.157631	0.203493	0.142998	0.377468	0.48927	0.662688	0.0530663	0.187912	0.25442	0.359285	0.0288163	0.12012	0.173054	0.265527	0.0805772	0.351002	0.512848	0.801007	0.124363	0.596726	0.860477	1.31401	0.0691369	0.262321	0.365957	0.550686	0.161416	0.625385	0.870776	1.29678	0.0933705	0.350824	0.484175	0.704606
27	CNG	45.8816	12.2881	C	1973	Operative	0.107292	0.320018	0.428114	0.612909	0.228397	0.739832	1.02723	1.54504	0.0547876	0.21992	0.335419	0.563494	0.0739372	0.34227	0.490573	0.741053	0.132807	0.619102	0.918715	1.46409	0.0462164	0.239443	0.371708	0.631503	0.0796991	0.42154	0.630547	0.977574	0.168015	0.915183	1.40938	2.25749	0.0583394	0.329283	0.520359	0.856145
28	CRD	46.5248	12.1172	A	1975	Operative	0.0349254	0.0762428	0.0957764	0.126273	0.0756158	0.194067	0.255848	0.356518	0.01719	0.0638477	0.091938	0.137894	0.0207219	0.0960618	0.141842	0.222359	0.0428466	0.195275	0.289768	0.460512	0.0142528	0.0779473	0.11849	0.191471	0.0239139	0.0825696	0.115008	0.172751	0.0517525	0.179663	0.24946	0.371537	0.0169211	0.0606621	0.0842307	0.124722
29	CRL	37.813	13.3071	B	1976	Operative	0.0698549	0.191338	0.254842	0.365027	0.149106	0.451308	0.618563	0.917063	0.0327612	0.118715	0.170417	0.265063	0.0264223	0.125869	0.186802	0.295038	0.0600782	0.277514	0.413437	0.662887	0.0239024	0.126868	0.190386	0.304331	0.0385113	0.164886	0.245927	0.398187	0.0840337	0.350867	0.519534	0.843737	0.0345329	0.131222	0.18893	0.299133
30	CRV	40.7096	17.6522	A	1983	Operative	0.0223225	0.0486414	0.0590942	0.0740686	0.053524	0.139798	0.177298	0.233229	0.0177971	0.0635301	0.0838845	0.114699	0.00970286	0.0479409	0.0719601	0.117465	0.0208606	0.1039	0.155674	0.253706	0.0117366	0.0670256	0.0971172	0.148264	0.0164525	0.0485506	0.0687813	0.109543	0.0349856	0.103091	0.145436	0.229471	0.0173008	0.0463319	0.0609518	0.0864738
31	CSA	43.008	12.5906	C	1986	Operative	0.108984	0.287631	0.379432	0.534792	0.249514	0.69818	0.940858	1.36091	0.0711678	0.237856	0.334401	0.503063	0.104696	0.376812	0.520192	0.758107	0.196917	0.773491	1.11187	1.70633	0.0824665	0.387741	0.581232	0.937281	0.144834	0.63533	0.923834	1.39433	0.311644	1.3981	2.08402	3.25584	0.113847	0.521201	0.785968	1.25446
32	CSC	42.7191	13.0123	B	1974	Operative	0.120701	0.324358	0.437346	0.641017	0.269232	0.800218	1.12492	1.72793	0.0636523	0.249921	0.384439	0.642953	0.0975453	0.343334	0.471392	0.681984	0.19696	0.768973	1.10149	1.67876	0.068911	0.331224	0.498476	0.803584	0.117483	0.440843	0.60098	0.853621	0.228036	0.88699	1.23415	1.80134	0.0614306	0.253772	0.361294	0.543792
33	CSD	42.754	12.0035	B	1974	Operative	0.0780677	0.1873	0.238753	0.317946	0.175538	0.423724	0.540736	0.725456	0.041489	0.11037	0.14371	0.196981	0.0424067	0.167495	0.237857	0.358761	0.0957581	0.377635	0.5424	0.837574	0.043973	0.189439	0.271365	0.415169	0.0488478	0.193826	0.284333	0.447008	0.103314	0.386469	0.558821	0.877555	0.0379029	0.127885	0.178058	0.268437
34	CSL	40.6323	16.9283	B*	1975	Operative	0.0560368	0.174203	0.233304	0.325672	0.133138	0.400152	0.530197	0.739691	0.0402562	0.126855	0.165414	0.224589	0.028577	0.144436	0.217734	0.350348	0.0648445	0.312123	0.472905	0.783744	0.0334684	0.162751	0.236787	0.37288	0.0306193	0.154634	0.259992	0.473081	0.0656753	0.313352	0.531722	1.00478	0.0306423	0.112897	0.176295	0.324577
35	CSP	44.3785	11.5801	C*	1975	Operative	0.114506	0.294215	0.377809	0.509324	0.251202	0.673794	0.882792	1.22564	0.0639873	0.183597	0.24812	0.360569	0.099242	0.375187	0.52308	0.770476	0.184499	0.736844	1.06261	1.6391	0.0710002	0.331068	0.496168	0.801675	0.13208	0.502995	0.71615	1.08044	0.27371	1.03628	1.50514	2.34949	0.0943189	0.356065	0.524393	0.841396
36	CST	45.6596	11.9023	B	1975	Operative	0.0764113	0.229361	0.309939	0.443846	0.16456	0.512636	0.706057	1.04623	0.0355501	0.125645	0.183455	0.295136	0.0400502	0.16481	0.235827	0.358096	0.0866966	0.368158	0.541955	0.858842	0.0326104	0.155352	0.231516	0.371152	0.0474651	0.226623	0.323643	0.479367	0.10046	0.491855	0.714254	1.07784	0.0340264	0.16565	0.244201	0.37421
37	CSV	42.2975	13.6292	A*	1975	2005	0.093336	0.250904	0.337652	0.493161	0.202102	0.608017	0.85181	1.29813	0.04991	0.204713	0.309855	0.504805	0.0556011	0.204492	0.283754	0.415826	0.105702	0.42183	0.608467	0.936952	0.0384205	0.180804	0.270066	0.433666	0.0688699	0.319506	0.470784	0.718194	0.139211	0.681078	1.04048	1.65573	0.0408489	0.202022	0.312213	0.507955
38	CTD	42.3884	12.9477	B	1975	Operative	0.0993126	0.24937	0.32525	0.453931	0.22601	0.620181	0.839531	1.23107	0.0550991	0.19978	0.294555	0.470361	0.0807972	0.299486	0.415804	0.609551	0.166638	0.665867	0.960839	1.48097	0.0617108	0.29332	0.43996	0.710806	0.101303	0.43266	0.617469	0.918321	0.211176	0.931563	1.3653	2.10428	0.0699772	0.312788	0.465888	0.738137
39	CTN	38.9171	16.585	B*	1976	Operative	0.10493	0.320157	0.442845	0.664927	0.24244	0.828785	1.18111	1.8235	0.0662993	0.295399	0.441902	0.713117	0.0609027	0.263678	0.375832	0.564232	0.131467	0.623185	0.921995	1.44985	0.0510364	0.287679	0.436884	0.707842	0.0772879	0.331671	0.484343	0.742899	0.162753	0.714264	1.06354	1.68732	0.0561689	0.257714	0.387499	0.62627
40	CTS	43.492	12.2234	C*	1979	Operative	0.109336	0.295865	0.392737	0.555145	0.24606	0.705413	0.961818	1.40749	0.0674519	0.22275	0.318881	0.493097	0.0958038	0.356041	0.494449	0.725056	0.179301	0.716278	1.03596	1.60294	0.07661	0.355963	0.535502	0.871721	0.124711	0.589014	0.848528	1.26613	0.264647	1.3144	1.95471	3.02531	0.0976762	0.486924	0.742519	1.18944
41	CVT	44.0061	11.9368	B*	1982	Operative	0.118214	0.296299	0.378879	0.508602	0.256867	0.67712	0.884366	1.22293	0.0558599	0.161624	0.218497	0.31607	0.0886614	0.329934	0.458245	0.672347	0.176408	0.704642	1.01721	1.56975	0.0584553	0.273943	0.412065	0.667999	0.0904756	0.337942	0.473523	0.697861	0.180259	0.663449	0.942833	1.43008	0.0534223	0.196368	0.281493	0.437085
42	DMN	44.3151	7.27101	B	1976	Operative	0.0739569	0.212125	0.277028	0.379096	0.150931	0.472358	0.635773	0.90721	0.0288018	0.105631	0.151267	0.233733	0.0312982	0.158071	0.229348	0.351083	0.0624947	0.309922	0.463251	0.745298	0.016908	0.100379	0.161835	0.285901	0.0329218	0.149935	0.223562	0.359659	0.0694334	0.303329	0.445808	0.708985	0.0211462	0.0923092	0.135076	0.21375
43	FHC	42.7611	13.2103	A*	1981	1997	0.0922434	0.247803	0.334305	0.490404	0.198731	0.59075	0.830355	1.27616	0.0480219	0.188163	0.289011	0.482863	0.0614774	0.219086	0.302156	0.43964	0.115705	0.45285	0.649432	0.991923	0.0400315	0.1897	0.2836	0.45416	0.0814874	0.337922	0.488608	0.735605	0.160517	0.700479	1.04945	1.64543	0.0436281	0.196419	0.300005	0.483667
44	FLP	46.0267	11.9225	C*	1973	Operative	0.0905038	0.272534	0.367006	0.526036	0.195014	0.626194	0.867474	1.29781	0.047784	0.185051	0.277747	0.459474	0.0669233	0.313165	0.450759	0.683928	0.123251	0.572693	0.850039	1.35554	0.0435796	0.225685	0.349179	0.590029	0.0889471	0.404909	0.579925	0.874552	0.191204	0.87737	1.27024	1.95126	0.0702923	0.333415	0.491441	0.772006
45	FRN	44.6868	10.1072	C	1975	Operative	0.0884336	0.226551	0.290189	0.387718	0.192111	0.509754	0.662435	0.904228	0.0470004	0.131276	0.174105	0.244338	0.0836015	0.331728	0.467249	0.696102	0.157015	0.654114	0.953991	1.49266	0.0571027	0.28558	0.436153	0.719106	0.0900473	0.35922	0.515607	0.786209	0.185967	0.739451	1.07902	1.7	0.0601656	0.243386	0.360379	0.583121
46	FRR	38.0516	16.1325	B*	1975	Operative	0.0791245	0.247954	0.339816	0.500307	0.184435	0.632524	0.890585	1.3449	0.0512216	0.225526	0.330221	0.512293	0.0442205	0.20282	0.296242	0.457946	0.0986858	0.475053	0.713282	1.14505	0.042766	0.233177	0.353307	0.574761	0.0584737	0.252013	0.372143	0.586446	0.125441	0.549423	0.819521	1.31809	0.0471303	0.20543	0.303856	0.483688
47	FRZ	38.0379	16.0874	E	1975	Operative	0.0829354	0.260432	0.357555	0.526418	0.195996	0.677175	0.957282	1.44997	0.0642344	0.286554	0.422543	0.66008	0.119019	0.546404	0.796252	1.22764	0.129143	0.623009	0.93691	1.5075	0.0370355	0.203177	0.309958	0.509188	0.0728756	0.316743	0.465861	0.723998	0.159692	0.707872	1.0503	1.66013	0.0649302	0.287058	0.423476	0.666981
48	GBB	43.357	12.5973	B*	1982	Operative	0.108781	0.291238	0.384592	0.541175	0.243481	0.692912	0.936912	1.35723	0.0580409	0.192836	0.271055	0.408748	0.083276	0.308525	0.427466	0.623769	0.170472	0.680103	0.978403	1.49954	0.0620882	0.289563	0.432456	0.694407	0.0901695	0.402332	0.585927	0.890818	0.185035	0.856597	1.28682	2.04186	0.0580976	0.27473	0.421285	0.68917
49	GLD	41.5091	14.7567	B	1977	Operative	0.093563	0.264806	0.354862	0.504508	0.221626	0.702872	0.970036	1.42406	0.0626134	0.255367	0.367031	0.557866	0.0612706	0.248303	0.352334	0.528001	0.136676	0.59831	0.877224	1.37034	0.057255	0.284377	0.422606	0.670625	0.0650471	0.276781	0.397658	0.608186	0.139586	0.61552	0.89211	1.38137	0.0522193	0.231389	0.336106	0.520418
50	GRN	41.8135	13.317	A*	1975	Operative	0.0674286	0.160964	0.203596	0.268149	0.150358	0.38909	0.505489	0.690575	0.0388025	0.132318	0.18435	0.271792	0.0400164	0.154123	0.216839	0.322684	0.0798389	0.322609	0.465833	0.719125	0.0314921	0.146362	0.214763	0.337482	0.0477984	0.198062	0.288186	0.44539	0.0980074	0.410052	0.603315	0.955311	0.0306549	0.124585	0.182047	0.288811
51	GRR	37.7261	15.1628	A*	1976	1990	0.0996266	0.243717	0.303482	0.391185	0.202371	0.532577	0.681594	0.911792	0.0451758	0.147211	0.202647	0.296722	0.0308615	0.13252	0.189791	0.288094	0.0629217	0.27852	0.407747	0.639188	0.0233671	0.121228	0.179622	0.283109	0.0429441	0.168634	0.238901	0.357583	0.0901406	0.357067	0.507054	0.75811	0.0308843	0.11928	0.168255	0.24948
52	GSN	41.3072	14.4461	B	1975	Operative	0.0954858	0.309818	0.442521	0.6884	0.221135	0.798022	1.18276	1.89219	0.0604429	0.290734	0.451829	0.745383	0.0632641	0.273655	0.393322	0.596702	0.136149	0.632795	0.947146	1.51202	0.0560154	0.294791	0.453007	0.751017	0.0695986	0.370023	0.544419	0.829768	0.146759	0.841929	1.28602	2.04937	0.0535594	0.307942	0.482371	0.797314
53	ISD	45.2734	10.9602	C	1973	Operative	0.0615328	0.150566	0.195232	0.268084	0.140327	0.357161	0.469148	0.659165	0.0382162	0.106688	0.144251	0.211795	0.0475562	0.209227	0.307403	0.480854	0.0990714	0.41957	0.61754	0.981009	0.0459743	0.21205	0.311452	0.491886	0.0612967	0.220191	0.322612	0.519657	0.138842	0.486363	0.707555	1.15271	0.0561944	0.192019	0.27508	0.44437
54	LCA	37.1144	13.9124	C*	1982	Operative	0.0346488	0.0762486	0.0962127	0.127719	0.0827738	0.217725	0.288611	0.405448	0.0255586	0.100835	0.146262	0.223898	0.0247811	0.123919	0.185119	0.294582	0.0535495	0.260486	0.390896	0.632878	0.0283435	0.153868	0.229455	0.364034	0.0484506	0.219317	0.354941	0.636004	0.110977	0.490166	0.793012	1.46666	0.0549678	0.217815	0.337082	0.600978
55	LNG	44.6554	10.3133	B	1975	Operative	0.0875428	0.223251	0.285943	0.382029	0.188004	0.493928	0.640895	0.873787	0.0391551	0.107934	0.142376	0.198529	0.0799305	0.326585	0.460606	0.685897	0.158891	0.670488	0.977561	1.52762	0.0483795	0.240076	0.36635	0.605166	0.0871565	0.359221	0.51953	0.795627	0.174505	0.717097	1.06048	1.68303	0.0522844	0.217126	0.326982	0.533511
56	LRG	40.0219	15.8908	B	1980	Operative	0.0938829	0.318773	0.46045	0.718056	0.213538	0.814392	1.22375	1.97115	0.0592957	0.29625	0.465921	0.774072	0.056243	0.25763	0.37312	0.569834	0.119987	0.585704	0.884772	1.42692	0.0508138	0.273995	0.424646	0.713758	0.0617184	0.354756	0.53538	0.829163	0.126307	0.779873	1.22929	1.99529	0.0428954	0.265197	0.428984	0.718207
57	LRS	40.0466	15.8348	A	1975	Operative	0.069155	0.234391	0.33672	0.526956	0.152584	0.576137	0.860834	1.38845	0.0434107	0.212234	0.331602	0.551171	0.0373675	0.170851	0.248219	0.380378	0.0735899	0.359505	0.543536	0.876536	0.030163	0.162318	0.250217	0.416835	0.0477334	0.266119	0.40092	0.623005	0.0954709	0.577523	0.91062	1.48794	0.0297856	0.181695	0.293253	0.493231
58	LSN	41.8526	15.3602	C*	1984	Operative	0.0882674	0.256218	0.344132	0.492357	0.208269	0.622619	0.847561	1.24347	0.0686519	0.223537	0.307948	0.461441	0.0709282	0.295227	0.422093	0.63826	0.143318	0.63254	0.936353	1.48469	0.0666002	0.325785	0.487252	0.786467	0.0965441	0.409123	0.598948	0.927614	0.207374	0.864761	1.28816	2.06947	0.0843845	0.326769	0.488995	0.807512
59	MAI	46.1854	13.0692	C	1977	Operative	0.116627	0.331129	0.440221	0.626344	0.25149	0.785466	1.08204	1.61013	0.059819	0.247089	0.373574	0.611002	0.105673	0.417472	0.585089	0.866586	0.182016	0.78267	1.1485	1.8053	0.0513483	0.293994	0.47026	0.808808	0.109245	0.482855	0.699324	1.05863	0.225327	1.02031	1.51721	2.37665	0.0739771	0.35972	0.550444	0.89007
60	MCR	43.7999	12.4475	C*	1975	Operative	0.0913762	0.233407	0.308255	0.436286	0.21244	0.571354	0.76564	1.10591	0.0612284	0.18709	0.257732	0.383963	0.0718768	0.275725	0.389228	0.583453	0.145182	0.5792	0.837629	1.2989	0.0675065	0.304573	0.446961	0.703436	0.0922046	0.366466	0.545692	0.880621	0.206614	0.813838	1.21806	2.00734	0.0844141	0.329326	0.489075	0.798747
61	MDC	44.4856	11.6405	C*	1975	Operative	0.100275	0.260641	0.33869	0.463851	0.223818	0.606725	0.801652	1.12526	0.0589688	0.170623	0.230876	0.335779	0.0906177	0.353149	0.496503	0.738434	0.170467	0.689573	0.999012	1.55148	0.0670482	0.309071	0.462028	0.74635	0.122884	0.47462	0.669837	0.993801	0.256658	0.975923	1.39515	2.12395	0.0899886	0.338083	0.487319	0.757161
62	MDG	44.1593	11.7886	B*	1975	Operative	0.120069	0.29733	0.379779	0.509502	0.260287	0.680246	0.886894	1.22442	0.0557772	0.160358	0.216596	0.31317	0.0930577	0.34747	0.483412	0.710428	0.182937	0.733705	1.06007	1.63676	0.0584422	0.276258	0.415882	0.6737	0.0917033	0.329441	0.456905	0.668527	0.182809	0.656723	0.922191	1.37949	0.0535154	0.194741	0.27657	0.422372
63	MDT	44.135	11.8298	B*	1983	Operative	0.120221	0.297776	0.380116	0.509528	0.260698	0.681582	0.888465	1.22622	0.0560006	0.16102	0.217399	0.314106	0.0933457	0.353966	0.493323	0.725389	0.183656	0.743378	1.07455	1.65821	0.0588956	0.27815	0.418569	0.677966	0.0920669	0.334833	0.465116	0.680015	0.183396	0.662288	0.930355	1.38964	0.0536336	0.195328	0.277243	0.422547
64	MLC	45.8079	10.8485	B	1973	Operative	0.0691072	0.206054	0.27555	0.387423	0.147976	0.445843	0.604414	0.872933	0.0316402	0.0991309	0.137687	0.208841	0.0497743	0.240089	0.347271	0.529668	0.0998979	0.464281	0.690327	1.10654	0.0328241	0.15782	0.239815	0.401526	0.0581247	0.276798	0.419835	0.672034	0.120132	0.550378	0.845426	1.39829	0.0386737	0.17039	0.266331	0.454693
65	MLD	44.1185	12.071	C	1975	Operative	0.1194	0.301225	0.385288	0.517387	0.263328	0.700103	0.914357	1.26436	0.0684864	0.198023	0.267117	0.38582	0.108602	0.42225	0.590118	0.871211	0.195844	0.801864	1.16362	1.80984	0.073921	0.34357	0.518606	0.849469	0.126797	0.515916	0.743442	1.12714	0.261533	1.01514	1.46208	2.25062	0.0894715	0.336519	0.485521	0.756242
66	MND	41.6397	15.8908	A	1975	Operative	0.0663688	0.192902	0.258486	0.369096	0.146629	0.444615	0.60482	0.885526	0.0402654	0.133956	0.18502	0.277832	0.0455381	0.195145	0.27941	0.422802	0.0871613	0.398749	0.594231	0.947519	0.0300853	0.156911	0.24025	0.39796	0.0536392	0.234386	0.342643	0.525255	0.108023	0.460075	0.680063	1.07193	0.0338428	0.133781	0.199826	0.326972
67	MNF	43.0597	13.1845	A*	1975	Operative	0.0760329	0.19546	0.258025	0.364894	0.168765	0.470093	0.635147	0.922825	0.0429845	0.147057	0.208054	0.316136	0.0518685	0.189223	0.263093	0.386721	0.100772	0.396786	0.570414	0.875156	0.0366655	0.169684	0.250994	0.397541	0.0629417	0.240453	0.344525	0.524257	0.128312	0.498435	0.724922	1.1279	0.0376793	0.149944	0.219294	0.34282
68	MNS	45.2517	11.7221	C	1973	Operative	0.0484524	0.0952209	0.115525	0.14671	0.115871	0.256511	0.322715	0.428502	0.0344221	0.0955655	0.128018	0.18171	0.0351373	0.148427	0.2186	0.346075	0.0769877	0.316948	0.462335	0.726811	0.04282	0.190109	0.273155	0.417088	0.04862	0.153725	0.211486	0.320763	0.113946	0.365942	0.505112	0.767494	0.0525456	0.167316	0.229544	0.343717
69	MNT	43.1397	11.1828	A*	1975	Operative	0.056142	0.142485	0.18271	0.244281	0.117629	0.298683	0.386184	0.525102	0.0264292	0.0677629	0.0876612	0.119708	0.0234639	0.098273	0.142212	0.219244	0.0487982	0.201376	0.294437	0.465607	0.0221644	0.0966139	0.138882	0.213991	0.0290332	0.131067	0.198629	0.32227	0.0579483	0.245631	0.367261	0.594339	0.0180466	0.0638597	0.0917226	0.144411
70	MRN	44.8782	11.0617	C	1975	Operative	0.0693198	0.209896	0.286175	0.410277	0.159291	0.47698	0.656443	0.962462	0.0441509	0.135384	0.187083	0.279287	0.0759869	0.327076	0.466806	0.704454	0.144545	0.612783	0.896432	1.41164	0.0576922	0.268195	0.400414	0.648733	0.082736	0.445796	0.711651	1.16532	0.183811	0.98895	1.62029	2.73471	0.0738543	0.372252	0.611577	1.04509
71	MRR	44.0641	11.6034	B*	1982	Operative	0.11345	0.286843	0.369076	0.498843	0.246632	0.649643	0.852449	1.18728	0.0529392	0.152018	0.206818	0.303006	0.0905924	0.338059	0.470246	0.690515	0.180005	0.725856	1.05094	1.62335	0.0589422	0.284675	0.430987	0.700372	0.0872403	0.311884	0.430976	0.628868	0.176148	0.634439	0.887648	1.32281	0.052829	0.194549	0.275752	0.419231
72	MRT	40.7902	14.7529	B	1975	Operative	0.0666502	0.166426	0.21051	0.276335	0.162298	0.464309	0.609125	0.835245	0.0499314	0.18322	0.249607	0.35525	0.0426696	0.186929	0.271148	0.418041	0.0980298	0.448027	0.663028	1.05147	0.0456212	0.230982	0.34015	0.534929	0.0451592	0.186261	0.262688	0.392006	0.0982103	0.425907	0.608831	0.920309	0.0409626	0.17792	0.255474	0.387269
73	MSC	42.5268	13.3508	B	1979	Operative	0.122636	0.331779	0.446643	0.650807	0.274764	0.831514	1.16804	1.78039	0.0658779	0.273052	0.417716	0.684421	0.0896803	0.325131	0.448873	0.653067	0.183573	0.727205	1.04411	1.59638	0.067007	0.31864	0.476944	0.765179	0.0907681	0.414414	0.602242	0.904927	0.186028	0.881158	1.31264	2.02894	0.0569285	0.272501	0.409492	0.642969
74	MST	37.9262	14.3636	B*	1976	Operative	0.0991611	0.283446	0.371772	0.513133	0.213211	0.637965	0.853675	1.21262	0.0496402	0.164476	0.224678	0.326961	0.0469316	0.202949	0.290481	0.439932	0.0997829	0.427473	0.623599	0.978234	0.0365625	0.179217	0.26565	0.424292	0.0548875	0.239879	0.360157	0.572992	0.114491	0.475281	0.70983	1.1406	0.0415451	0.152781	0.222407	0.355518
75	MTL	43.2494	13.0083	B	1975	Operative	0.0948485	0.240486	0.315634	0.442388	0.219317	0.596036	0.795573	1.13717	0.0553883	0.179586	0.247507	0.363389	0.0714157	0.275013	0.388183	0.579905	0.153255	0.619612	0.89671	1.38721	0.0589832	0.272743	0.402919	0.63838	0.07322	0.287369	0.410972	0.619068	0.154883	0.620956	0.903105	1.39346	0.0510652	0.209402	0.307179	0.479553
76	MZR	37.6537	12.6114	B	1976	Operative	0.0360884	0.0925514	0.119757	0.163802	0.0772167	0.224187	0.301368	0.432205	0.0171168	0.063482	0.091486	0.139461	0.022241	0.136997	0.212588	0.349486	0.0496926	0.275805	0.427997	0.720099	0.0186991	0.108443	0.168449	0.28302	0.026976	0.133077	0.204479	0.333411	0.0577544	0.275061	0.422547	0.699618	0.0225836	0.0940106	0.139653	0.227114
77	NAS	38.1184	14.7863	C	1976	Operative	0.0962238	0.267915	0.354968	0.495003	0.219783	0.635117	0.850311	1.20857	0.065018	0.220111	0.300016	0.431103	0.0583291	0.231998	0.327919	0.490666	0.117655	0.483903	0.700391	1.08514	0.052787	0.255357	0.374622	0.586726	0.0681674	0.262744	0.380847	0.593865	0.148671	0.561198	0.806532	1.25448	0.0621864	0.222999	0.312951	0.471803
78	NCH	38.9621	16.3151	C*	1985	Operative	0.113946	0.354537	0.495717	0.745403	0.268264	0.947977	1.37178	2.13303	0.0868257	0.411647	0.6313	1.03339	0.0794392	0.337259	0.479618	0.717747	0.156138	0.734718	1.08589	1.70081	0.0705123	0.399753	0.609083	0.987054	0.129533	0.531247	0.747686	1.10111	0.280571	1.23385	1.78989	2.73744	0.110521	0.532972	0.794605	1.25645
79	NCR	43.1116	12.7847	E	1974	Operative	0.115666	0.305398	0.40192	0.562734	0.264503	0.752263	1.01414	1.46013	0.0757113	0.259955	0.365628	0.547018	0.240134	0.855944	1.17887	1.71361	0.238129	0.934678	1.34279	2.05735	0.0562397	0.267465	0.402309	0.650131	0.101203	0.427051	0.607641	0.899594	0.205166	0.894006	1.30527	2.00062	0.0612045	0.276946	0.414182	0.656286
80	NCS	37.7493	14.4014	B	1976	Operative	0.0726224	0.174487	0.221154	0.294839	0.164437	0.435424	0.56613	0.777478	0.0407597	0.136401	0.186088	0.267559	0.0415265	0.171532	0.244505	0.369877	0.089831	0.375919	0.546017	0.85279	0.034079	0.169366	0.250121	0.395181	0.0607234	0.247278	0.364824	0.573271	0.130552	0.513708	0.763908	1.23361	0.0514627	0.184787	0.268149	0.431534
81	NRC	42.7925	13.0965	B	1979	Operative	0.121354	0.32496	0.437915	0.64188	0.270981	0.801004	1.12361	1.72483	0.0644047	0.249071	0.381345	0.637965	0.0958805	0.336713	0.462461	0.670222	0.193898	0.754916	1.08215	1.65315	0.0681958	0.326686	0.491819	0.794534	0.13049	0.512976	0.711317	1.02475	0.25708	1.06708	1.53116	2.29889	0.0742601	0.324815	0.480789	0.752844
82	NRN	42.5156	12.5194	A*	1974	Operative	0.0622917	0.147867	0.187004	0.246342	0.137812	0.340317	0.435654	0.584348	0.0344092	0.102266	0.138264	0.198338	0.0386536	0.145934	0.204655	0.304024	0.0777552	0.30514	0.437937	0.672864	0.0310236	0.139246	0.202726	0.31577	0.0507757	0.214529	0.314378	0.487597	0.103318	0.427787	0.632191	1.00635	0.0309199	0.121515	0.178421	0.285925
83	NSC	37.1511	14.3916	A*	1976	Operative	0.0363435	0.10714	0.149971	0.227859	0.0811288	0.268982	0.393278	0.629334	0.0209162	0.0973412	0.155516	0.268784	0.0202548	0.101478	0.151153	0.238934	0.0414771	0.207428	0.315838	0.517689	0.0159151	0.0894926	0.137013	0.225639	0.0437501	0.187136	0.277541	0.440764	0.0891001	0.384894	0.580251	0.948583	0.0262804	0.117528	0.179593	0.297214
84	NVL	44.843	10.7315	C	1975	Operative	0.0682624	0.191381	0.262999	0.382924	0.156874	0.43896	0.60163	0.886033	0.0426118	0.125105	0.171444	0.254433	0.0780549	0.311694	0.440457	0.658237	0.149889	0.611346	0.886784	1.37969	0.0582008	0.273644	0.408336	0.656897	0.103887	0.433403	0.636325	0.99552	0.224156	0.92165	1.36944	2.20457	0.0841531	0.33744	0.50307	0.821629
85	NZZ	44.7805	8.35612	C	1976	Operative	0.032602	0.0645837	0.0786835	0.100218	0.0766475	0.167906	0.210059	0.276058	0.0216498	0.0570459	0.0748093	0.103694	0.0231218	0.113844	0.1711	0.273954	0.0491201	0.227174	0.338875	0.545372	0.0240208	0.124067	0.185367	0.295008	0.0266891	0.116356	0.175433	0.290464	0.0601624	0.251904	0.373847	0.608428	0.0255682	0.0945722	0.135298	0.211879
86	PCH	36.7119	15.0916	B	1976	Operative	0.0387433	0.109611	0.150267	0.217254	0.0888588	0.296893	0.429917	0.66124	0.0227266	0.114263	0.181088	0.299949	0.024378	0.145853	0.227076	0.375627	0.0547234	0.316399	0.500099	0.855478	0.0210977	0.135204	0.214626	0.370278	0.0524413	0.242854	0.362831	0.570641	0.108622	0.482302	0.727623	1.18202	0.0347469	0.151508	0.23193	0.388241
87	PGG	42.3229	13.5394	B*	1975	Operative	0.122904	0.33104	0.445464	0.649506	0.276025	0.834106	1.17004	1.78159	0.0669669	0.278293	0.422684	0.688286	0.0833438	0.303409	0.420443	0.615248	0.172374	0.685853	0.988403	1.51963	0.0647718	0.306719	0.458443	0.735194	0.0977223	0.452419	0.660494	0.997716	0.203062	0.990028	1.49377	2.34644	0.0661251	0.328822	0.50362	0.809953
88	PLL	38.0244	15.6544	C*	1975	2005	0.105354	0.343519	0.485879	0.737394	0.242417	0.892327	1.31723	2.08628	0.0746464	0.367676	0.585724	0.992887	0.0781432	0.343328	0.490218	0.736158	0.148669	0.70787	1.058	1.68262	0.0641769	0.359636	0.561618	0.944297	0.108691	0.503284	0.720564	1.07858	0.237335	1.18801	1.74816	2.69938	0.096945	0.524136	0.79588	1.26659
89	PLS	42.0836	12.7626	B*	1980	Operative	0.0792373	0.189166	0.239924	0.317385	0.181888	0.450269	0.575797	0.770646	0.0452437	0.137298	0.185526	0.264468	0.0475489	0.181864	0.256313	0.383429	0.107374	0.42438	0.60992	0.938987	0.0467721	0.211981	0.306981	0.474256	0.0479519	0.18267	0.264916	0.417259	0.103812	0.392179	0.563532	0.879076	0.0396901	0.142436	0.199765	0.301113
90	PNC	42.8474	11.6936	B*	1974	Operative	0.0761571	0.186974	0.239116	0.319246	0.168596	0.414338	0.532016	0.718922	0.0388395	0.101102	0.131068	0.178973	0.0392075	0.162965	0.23382	0.356199	0.086887	0.351361	0.50908	0.795946	0.0405086	0.173797	0.249395	0.384066	0.0443668	0.203876	0.304492	0.480466	0.0909915	0.381983	0.57009	0.918824	0.0320974	0.110764	0.158109	0.2488
91	PNN	43.8182	12.2628	C	1982	Operative	0.0964618	0.239421	0.314236	0.441792	0.222633	0.587065	0.783812	1.12697	0.0625105	0.189312	0.261573	0.390692	0.0797971	0.301256	0.422558	0.627606	0.15733	0.623982	0.899689	1.38725	0.0702275	0.31847	0.468935	0.740002	0.0799966	0.297727	0.426787	0.655167	0.173661	0.641851	0.917059	1.41158	0.0628015	0.232951	0.332423	0.511909
92	PNR	44.8758	7.34413	B	1976	Operative	0.0635584	0.178057	0.231866	0.314066	0.132175	0.377715	0.497441	0.687392	0.0262546	0.0761044	0.100968	0.141407	0.0281666	0.154716	0.229817	0.35967	0.0579274	0.295662	0.446377	0.725545	0.0171612	0.0960476	0.151413	0.261301	0.0376197	0.180319	0.272978	0.446592	0.0798215	0.359436	0.542292	0.901627	0.0261497	0.110731	0.165869	0.278212
93	PNT	41.4986	13.6828	C	1974	2004	0.0872066	0.228578	0.304077	0.440645	0.205258	0.593291	0.815583	1.22749	0.0647278	0.247056	0.359765	0.570011	0.0664869	0.264761	0.373987	0.559616	0.131845	0.551727	0.803645	1.25463	0.0649772	0.30892	0.456903	0.726478	0.0734472	0.309422	0.449412	0.695265	0.157068	0.667618	0.976615	1.53946	0.0601318	0.248154	0.359432	0.562342
94	PRM	43.9792	11.7814	B*	1982	Operative	0.113752	0.286164	0.36815	0.497878	0.248112	0.650611	0.852632	1.18637	0.0538818	0.154629	0.209745	0.306037	0.0867912	0.322928	0.449424	0.660715	0.174244	0.697628	1.00906	1.55887	0.0584695	0.277499	0.418107	0.677539	0.0893122	0.324868	0.451999	0.664485	0.178912	0.655064	0.926036	1.40028	0.0534365	0.199296	0.285372	0.441878
95	PSC	41.812	13.7892	A	1984	Operative	0.0932402	0.252148	0.339315	0.494663	0.201786	0.613555	0.860784	1.30996	0.0501224	0.209955	0.317111	0.513891	0.0567061	0.210464	0.292417	0.428838	0.105635	0.431175	0.625181	0.966703	0.0375905	0.182999	0.276219	0.448234	0.0692046	0.310186	0.447092	0.669907	0.138784	0.656148	0.971549	1.50541	0.0397387	0.195152	0.293314	0.463859
96	PTI	43.0666	13.6571	B*	1975	Operative	0.0873067	0.2331	0.306308	0.428444	0.200595	0.565571	0.754865	1.07643	0.0521306	0.169278	0.232166	0.339322	0.0563149	0.228919	0.32708	0.496066	0.123673	0.510602	0.744989	1.16985	0.0517028	0.230721	0.337998	0.534069	0.0559662	0.215262	0.321499	0.520195	0.121069	0.450462	0.673656	1.1205	0.0451483	0.157011	0.228914	0.376419
97	PTL	43.4273	12.4486	B*	1974	Operative	0.109574	0.29486	0.389984	0.549085	0.24359	0.698198	0.94717	1.37643	0.0571488	0.190718	0.270182	0.411169	0.0823968	0.306697	0.42522	0.621371	0.167779	0.671509	0.967885	1.48821	0.0611853	0.285193	0.427153	0.689356	0.0876056	0.392359	0.568355	0.86272	0.179662	0.826165	1.22323	1.92334	0.0564293	0.262665	0.395814	0.639962
98	PTR	37.5621	14.9078	A*	1976	Operative	0.0681435	0.159899	0.202083	0.270019	0.146033	0.38807	0.512981	0.728397	0.0347942	0.127042	0.186514	0.296594	0.028583	0.133122	0.195602	0.306009	0.0579224	0.269331	0.402264	0.648289	0.0212951	0.113778	0.171458	0.27803	0.0461575	0.165766	0.232721	0.345262	0.0961181	0.343808	0.48407	0.724478	0.0301752	0.109793	0.153683	0.228855
99	PTV	45.2742	10.0879	C	1984	Operative	0.059002	0.141328	0.180508	0.242118	0.132339	0.331876	0.431	0.593384	0.0345634	0.0938096	0.124873	0.178124	0.0509617	0.217685	0.313107	0.476861	0.10234	0.430427	0.626656	0.977935	0.0426494	0.202444	0.299205	0.473063	0.0705547	0.282719	0.400774	0.598143	0.155025	0.608036	0.86458	1.29953	0.0577801	0.224937	0.320963	0.485731
100	PVS	43.6696	12.0437	B	1975	Operative	0.103708	0.266114	0.347199	0.481875	0.228967	0.616442	0.823608	1.18305	0.0519473	0.157556	0.220401	0.336241	0.0736124	0.278724	0.38895	0.572951	0.152917	0.612297	0.884189	1.36482	0.057236	0.262686	0.391467	0.629813	0.0710667	0.31464	0.450059	0.673645	0.144591	0.65725	0.961298	1.4827	0.0443118	0.199325	0.29631	0.469359
101	RCC	41.2886	13.9803	B	1975	Operative	0.0638681	0.152658	0.196953	0.266249	0.156966	0.442302	0.593756	0.838513	0.0469817	0.182248	0.254759	0.372933	0.0456644	0.189695	0.272045	0.41394	0.10293	0.450199	0.662884	1.04448	0.0472954	0.230682	0.340513	0.537724	0.0559825	0.234185	0.328426	0.488491	0.121257	0.522629	0.73674	1.09675	0.0492402	0.207207	0.292298	0.433655
102	RDD	43.4906	11.3855	B*	1974	Operative	0.0657323	0.145409	0.185166	0.249454	0.15215	0.3449	0.43746	0.586383	0.0363187	0.0908826	0.116638	0.157194	0.043743	0.170625	0.241203	0.362004	0.100808	0.400194	0.576113	0.89152	0.044457	0.193969	0.279581	0.430691	0.0555515	0.241004	0.35566	0.560119	0.114167	0.480319	0.714151	1.15669	0.0379454	0.14656	0.215389	0.3503
103	RIP	42.265	13.5992	A*	1975	2005	0.0938199	0.252921	0.340352	0.496035	0.203233	0.613925	0.860793	1.31014	0.0500775	0.207654	0.314796	0.511987	0.0573292	0.212304	0.294645	0.430968	0.108501	0.435868	0.628343	0.964911	0.0390599	0.184658	0.275918	0.442642	0.0707304	0.31954	0.464738	0.702218	0.142694	0.690417	1.03794	1.62837	0.0415254	0.206815	0.315217	0.504875
104	RNC	43.8705	11.6068	A	1976	Operative	0.0746935	0.18253	0.234028	0.317165	0.15858	0.399532	0.520654	0.724785	0.0355038	0.0969269	0.130321	0.190719	0.0521307	0.199086	0.278801	0.413028	0.098526	0.398074	0.577449	0.897318	0.0334729	0.157424	0.236618	0.384182	0.0616563	0.284241	0.422327	0.655371	0.122661	0.574428	0.878905	1.41917	0.0343785	0.15911	0.247033	0.407955
105	SAV	44.2449	7.3262	C*	1976	Operative	0.0759295	0.230957	0.309773	0.441365	0.157486	0.524406	0.724268	1.07323	0.0356057	0.141979	0.210019	0.338243	0.0368038	0.190338	0.278334	0.42892	0.0682114	0.34644	0.520982	0.841499	0.0216154	0.131573	0.212471	0.37466	0.0499742	0.226687	0.335013	0.529309	0.109243	0.478728	0.703125	1.11216	0.0385737	0.170239	0.250736	0.399435
106	SBR	39.6946	16.4683	C*	1984	Operative	0.0911651	0.274711	0.378234	0.561854	0.218955	0.744743	1.05694	1.61526	0.0756759	0.330546	0.489193	0.774848	0.0743929	0.33811	0.4885	0.746516	0.144443	0.692204	1.03468	1.65496	0.0653918	0.356864	0.544678	0.893981	0.107587	0.456875	0.641039	0.94714	0.237505	1.07411	1.53763	2.33215	0.0990784	0.469402	0.682183	1.05622
107	SCF	42.2651	13.9985	B*	1979	Operative	0.0962924	0.254509	0.337702	0.478299	0.223567	0.650418	0.886444	1.29397	0.0591266	0.222091	0.317217	0.482214	0.0626485	0.245042	0.346864	0.519852	0.136171	0.555865	0.807922	1.25826	0.0579339	0.261277	0.383506	0.605878	0.0676862	0.262098	0.376745	0.581155	0.147422	0.586312	0.850157	1.32685	0.054761	0.216744	0.31171	0.480718
108	SDM	42.2897	13.5577	E	1975	Operative	0.125001	0.337083	0.453462	0.660616	0.286029	0.864946	1.21308	1.84595	0.0827604	0.344309	0.522551	0.850148	0.214007	0.785841	1.08901	1.59181	0.21793	0.870789	1.25467	1.92704	0.055402	0.262442	0.392479	0.630211	0.0816597	0.369747	0.53599	0.806154	0.166463	0.803555	1.20398	1.88079	0.0505293	0.25108	0.381995	0.610244
109	SGR	41.272	14.9261	A	1975	Operative	0.0717234	0.227574	0.321747	0.494951	0.161721	0.571054	0.834493	1.3183	0.0457944	0.212903	0.323571	0.525078	0.046436	0.194878	0.277474	0.416788	0.0919238	0.416935	0.616807	0.972588	0.035056	0.183962	0.279313	0.455665	0.0539884	0.257459	0.378445	0.58331	0.111624	0.570517	0.865191	1.38338	0.0366933	0.191356	0.292926	0.473339
110	SLL	38.8844	16.7447	C*	1984	Operative	0.0909676	0.270801	0.36882	0.539631	0.216619	0.71493	0.997901	1.49534	0.0725496	0.305459	0.441632	0.67886	0.059844	0.260744	0.374475	0.568914	0.122999	0.581613	0.863243	1.36678	0.0590316	0.327076	0.491559	0.787373	0.0971846	0.392182	0.565458	0.871059	0.216089	0.888715	1.29576	2.03938	0.0913405	0.386764	0.564903	0.889649
111	SMC1	45.0186	10.6322	C*	1988	1996	0.0553918	0.11064	0.135055	0.172972	0.12981	0.286354	0.359547	0.476763	0.0361336	0.0944367	0.123984	0.172817	0.0587955	0.237034	0.337601	0.509926	0.119269	0.481277	0.696192	1.08039	0.0506981	0.235362	0.346469	0.545748	0.082399	0.325188	0.469368	0.722141	0.183068	0.698758	1.00179	1.53914	0.0727402	0.264357	0.374732	0.571918
112	SNG	43.6856	13.2262	C	1975	Operative	0.0842356	0.244466	0.325241	0.455048	0.194538	0.579972	0.782044	1.11805	0.0582865	0.183201	0.248578	0.358801	0.0644508	0.270148	0.386393	0.585386	0.12954	0.547214	0.800723	1.25996	0.0606365	0.270642	0.396461	0.627586	0.0704108	0.29536	0.441376	0.71327	0.154766	0.634092	0.949988	1.56342	0.0631625	0.238456	0.349368	0.566395
113	SNN	41.8322	15.571	A	1975	Operative	0.0675531	0.195209	0.261632	0.37342	0.149363	0.448118	0.610743	0.896325	0.0410345	0.133741	0.18517	0.279791	0.0450632	0.191418	0.274007	0.414048	0.0875385	0.395852	0.588818	0.936477	0.0310391	0.157316	0.239465	0.394578	0.0529837	0.231487	0.339395	0.52372	0.105868	0.447352	0.655214	1.01843	0.0324855	0.12637	0.186133	0.295384
114	SNZ1	45.0743	9.89449	C*	1987	Operative	0.0541196	0.115448	0.143763	0.188772	0.12375	0.282955	0.357801	0.477051	0.0330585	0.0849793	0.110452	0.151375	0.0505796	0.218063	0.315073	0.483598	0.103038	0.440675	0.646422	1.01995	0.0434865	0.211599	0.315604	0.505045	0.0736852	0.31317	0.471076	0.760123	0.163448	0.691381	1.04905	1.72219	0.0640782	0.266216	0.40234	0.660698
115	SPM	42.7232	12.7513	A*	1984	Operative	0.0798168	0.209412	0.276903	0.391921	0.173869	0.488956	0.66524	0.976575	0.0423968	0.149503	0.217411	0.341513	0.0631253	0.226933	0.312337	0.452839	0.1167	0.458393	0.656724	1.0019	0.039564	0.186852	0.279888	0.449781	0.091395	0.399874	0.568792	0.83665	0.175609	0.780879	1.14502	1.75003	0.0449657	0.205307	0.308471	0.487513
116	SRL	43.5179	13.6194	C	1975	Operative	0.0781505	0.23676	0.317698	0.448066	0.181401	0.555929	0.754805	1.08745	0.0557478	0.177349	0.241084	0.348769	0.0615185	0.279896	0.406982	0.625838	0.122747	0.540971	0.800206	1.27485	0.0580213	0.259703	0.381541	0.608794	0.0627138	0.293062	0.432723	0.662543	0.137686	0.622937	0.930574	1.45227	0.0575466	0.226371	0.334037	0.5238
117	SRN	38.5721	16.3235	C*	1976	Operative	0.0995638	0.301041	0.413737	0.611652	0.235576	0.80402	1.14026	1.73641	0.077452	0.347545	0.516163	0.816803	0.073401	0.326273	0.468268	0.707503	0.144307	0.701482	1.04976	1.66939	0.0661777	0.379436	0.585758	0.968496	0.11707	0.475112	0.668145	0.989194	0.255371	1.08807	1.56391	2.38609	0.103075	0.468096	0.68698	1.07562
118	SRP	44.8484	10.447	C	1973	Operative	0.0673954	0.149855	0.186476	0.242357	0.153243	0.363463	0.461796	0.616877	0.0406098	0.106802	0.1393	0.191776	0.0777649	0.309454	0.437195	0.653854	0.148602	0.606995	0.881136	1.37278	0.0567144	0.270988	0.40625	0.656482	0.109067	0.451364	0.646603	0.974023	0.227206	0.92311	1.34198	2.07906	0.0787254	0.314385	0.461648	0.729931
119	SRT	37.1666	15.0542	A	1976	Operative	0.059874	0.21788	0.314095	0.48769	0.126565	0.526236	0.802934	1.31331	0.030238	0.177473	0.304042	0.542333	0.0273552	0.140694	0.209688	0.329284	0.0541968	0.294016	0.459098	0.766039	0.0187616	0.116213	0.187117	0.32652	0.0691865	0.279812	0.398164	0.591968	0.136778	0.567232	0.827221	1.27302	0.0383942	0.169233	0.254243	0.406436
120	SSG	43.5699	12.1463	B*	1982	Operative	0.106029	0.286801	0.381503	0.541106	0.234041	0.666606	0.910022	1.33637	0.0535357	0.173916	0.249366	0.388323	0.0780542	0.297122	0.413749	0.60752	0.15931	0.643164	0.929893	1.43693	0.0588359	0.271964	0.407788	0.66157	0.080989	0.382399	0.550209	0.819559	0.165284	0.814545	1.21005	1.87093	0.0522812	0.255412	0.388954	0.624044
121	SSV	41.6812	15.3857	B	1975	Operative	0.091806	0.257544	0.343534	0.488807	0.213155	0.625998	0.845732	1.22989	0.0590158	0.194194	0.266526	0.395243	0.0618791	0.25473	0.361989	0.544025	0.136118	0.595734	0.876317	1.38028	0.0535945	0.265031	0.39576	0.636899	0.0791092	0.311227	0.438491	0.649707	0.164024	0.640111	0.917545	1.40096	0.0584854	0.217642	0.313647	0.490723
122	STG	41.5656	14.2311	B	1973	Operative	0.111192	0.333332	0.469841	0.717047	0.252842	0.860527	1.26008	1.98609	0.0653657	0.307207	0.476724	0.782802	0.0698621	0.287009	0.408583	0.613239	0.148264	0.663075	0.98356	1.55422	0.0595867	0.305534	0.467809	0.771135	0.0877711	0.472227	0.686995	1.02865	0.185996	1.10893	1.67654	2.61008	0.0675075	0.41072	0.636629	1.02387
123	STR	41.0213	15.1163	B	1975	Operative	0.101456	0.335628	0.481389	0.741189	0.231082	0.8656	1.28804	2.04716	0.0628829	0.31306	0.487056	0.800814	0.0688562	0.292115	0.415912	0.62372	0.146445	0.676021	1.00282	1.58322	0.057747	0.31264	0.479328	0.790238	0.0884655	0.45006	0.662584	1.01324	0.185454	1.01677	1.55503	2.48833	0.0659547	0.375418	0.586684	0.96518
124	STS	43.9425	11.905	B	1975	Operative	0.114669	0.290164	0.372856	0.503174	0.250106	0.66038	0.865281	1.20224	0.0546943	0.15814	0.214384	0.311836	0.085185	0.316154	0.438816	0.642812	0.171731	0.68389	0.985655	1.51638	0.0585386	0.273745	0.410539	0.662284	0.0921408	0.349813	0.494054	0.736656	0.18548	0.693023	0.992482	1.52673	0.0565929	0.211502	0.305408	0.480686
125	TDG	40.7972	14.3831	B	1975	2011	0.0697168	0.194665	0.253844	0.346272	0.165745	0.479999	0.627692	0.860279	0.0490263	0.161698	0.214458	0.296603	0.0315128	0.138462	0.201756	0.314081	0.0752125	0.337089	0.494206	0.777775	0.0389527	0.189865	0.273444	0.417294	0.0317395	0.119053	0.166501	0.252163	0.0697975	0.267573	0.373392	0.557457	0.0332269	0.124373	0.171611	0.249301
126	TGG	45.562	11.1827	A*	1988	Operative	0.0591017	0.165574	0.218418	0.303891	0.121227	0.351886	0.472263	0.676601	0.0260846	0.080449	0.112118	0.171488	0.026761	0.112485	0.16249	0.249325	0.0541723	0.227647	0.334118	0.527736	0.0201398	0.0930431	0.137118	0.217132	0.0352664	0.136558	0.195138	0.299017	0.0735354	0.280711	0.400801	0.61647	0.022493	0.0841621	0.120274	0.185571
127	TLM1	46.3814	12.9839	B	1973	2004	0.115706	0.332433	0.442888	0.633536	0.241681	0.766728	1.06074	1.59205	0.0476694	0.197033	0.300197	0.500012	0.0974889	0.384785	0.536276	0.787883	0.1779	0.768669	1.12368	1.75614	0.0412507	0.238426	0.383645	0.664959	0.0885273	0.348555	0.483963	0.705268	0.174121	0.699593	0.987624	1.47655	0.0499442	0.215216	0.311027	0.480198
128	TLM2	46.3815	12.984	B	1976	Operative	0.115723	0.332491	0.442963	0.633664	0.241707	0.76684	1.06091	1.59235	0.0476729	0.197046	0.300223	0.500084	0.097489	0.384785	0.536276	0.787883	0.1779	0.768669	1.12368	1.75614	0.0412511	0.238428	0.383646	0.66496	0.0885292	0.3486	0.484017	0.705322	0.174121	0.699708	0.987787	1.47675	0.0499432	0.215256	0.311094	0.480292
129	TRL	42.4613	12.9323	B	1983	Operative	0.104769	0.274118	0.363182	0.520208	0.236327	0.670268	0.921507	1.38447	0.0569172	0.211246	0.316824	0.518388	0.0847674	0.311616	0.431761	0.630721	0.173989	0.693595	0.99872	1.53264	0.0636024	0.303037	0.454156	0.73089	0.111418	0.473728	0.678046	1.00827	0.232158	1.03408	1.52507	2.35164	0.0765007	0.351175	0.527056	0.834737
130	TRM	37.9903	13.7004	B*	1976	Operative	0.0934466	0.279628	0.36844	0.510043	0.195873	0.618307	0.834235	1.19346	0.042998	0.146732	0.202488	0.29957	0.0346612	0.153593	0.223212	0.344223	0.0767633	0.337052	0.496104	0.784336	0.029024	0.148417	0.221593	0.353957	0.0455009	0.205332	0.304126	0.479117	0.094814	0.412837	0.613656	0.985207	0.0340567	0.133463	0.195696	0.314068
131	TRR	40.6196	16.1561	B	1975	Operative	0.0752915	0.209399	0.269311	0.360277	0.177585	0.52307	0.682013	0.927094	0.0522312	0.181368	0.24274	0.338908	0.0452062	0.205557	0.299937	0.465609	0.102224	0.468306	0.693347	1.10573	0.0458943	0.226727	0.333126	0.52545	0.0551783	0.227879	0.340895	0.551954	0.119764	0.491923	0.732236	1.19282	0.0473791	0.189271	0.274525	0.431652
132	TRT	44.8861	8.88312	E	1976	Operative	0.0399315	0.109823	0.150658	0.218178	0.0924546	0.247806	0.334655	0.482496	0.0255599	0.0701455	0.0929399	0.130552	0.0695802	0.370893	0.558169	0.888535	0.0758195	0.37258	0.563443	0.922347	0.0201455	0.102726	0.154802	0.252741	0.0293166	0.151891	0.239301	0.402754	0.0634846	0.31233	0.49374	0.847629	0.0238187	0.101233	0.156764	0.268535
133	TRV	41.7829	14.5507	B*	1975	Operative	0.0866238	0.241014	0.318968	0.446922	0.207673	0.625547	0.843518	1.20626	0.0595189	0.221199	0.308835	0.455583	0.0539352	0.213824	0.303182	0.455716	0.123811	0.522661	0.761277	1.18568	0.0553542	0.258457	0.377282	0.587727	0.0596641	0.232185	0.330337	0.50073	0.128852	0.512695	0.733724	1.12273	0.0488847	0.193545	0.274962	0.415586
134	TVR	43.7123	11.2188	C*	1974	Operative	0.0671662	0.147719	0.188472	0.254304	0.158672	0.359771	0.45772	0.615823	0.0446424	0.112297	0.144933	0.197109	0.0602968	0.234378	0.330525	0.493709	0.125317	0.502297	0.72481	1.12172	0.059844	0.270263	0.394823	0.61804	0.0821027	0.372002	0.554839	0.88055	0.179969	0.795289	1.19368	1.94834	0.0712564	0.292794	0.437596	0.722608
135	UGN	39.8949	18.123	B*	1983	Operative	0.0292396	0.0722145	0.0942225	0.12959	0.0709752	0.212332	0.287687	0.411683	0.0219104	0.0953207	0.134843	0.199339	0.0135649	0.0792675	0.120852	0.196319	0.0320684	0.189806	0.293004	0.482504	0.0165274	0.115278	0.174634	0.277611	0.0246937	0.0750802	0.107184	0.173166	0.0543372	0.163393	0.229815	0.360791	0.0290916	0.0785703	0.103413	0.146499
136	UMB	43.2544	12.2556	B*	1982	Operative	0.0971607	0.242618	0.313886	0.430288	0.219024	0.575656	0.760266	1.07315	0.0519238	0.157633	0.216342	0.318937	0.0706968	0.264674	0.369704	0.545348	0.149041	0.593297	0.85635	1.32017	0.057739	0.263196	0.389327	0.61866	0.0767088	0.365441	0.548092	0.85832	0.159978	0.791088	1.21777	1.97011	0.0525212	0.257904	0.399854	0.654831
137	VGL	44.1107	10.2896	A*	1975	Operative	0.0663578	0.174879	0.226828	0.309805	0.136561	0.368676	0.488285	0.690364	0.0283596	0.0804282	0.111091	0.169664	0.0457781	0.181009	0.253919	0.376317	0.0853444	0.358562	0.523677	0.819743	0.0272441	0.138135	0.211967	0.35181	0.0483735	0.255704	0.387542	0.609752	0.0940982	0.488797	0.765907	1.272	0.0248197	0.123792	0.200854	0.351998
138	VLC	40.5877	17.4691	B*	1983	Operative	0.0335655	0.0733703	0.0889825	0.111322	0.0833154	0.214268	0.270209	0.353301	0.0273686	0.0937316	0.123036	0.167335	0.0173354	0.0851612	0.128338	0.209625	0.0406499	0.197151	0.295791	0.485214	0.0236427	0.125581	0.181071	0.277128	0.0228644	0.0820147	0.127516	0.220328	0.0495819	0.171832	0.26371	0.456919	0.0270135	0.0772549	0.105583	0.161631
139	VLM	44.3649	10.4662	B*	1975	Operative	0.0919907	0.227992	0.292637	0.39328	0.199283	0.511566	0.66605	0.91652	0.0413876	0.114206	0.153271	0.220596	0.0761398	0.292981	0.410773	0.608622	0.155925	0.63579	0.921131	1.42666	0.0500397	0.248818	0.376687	0.611775	0.0699451	0.259475	0.368263	0.558356	0.14534	0.529408	0.751173	1.15098	0.0450416	0.166652	0.237183	0.365446
140	VLS2	38.2176	15.6469	C	1978	Operative	0.102307	0.33016	0.465372	0.709455	0.238536	0.860526	1.25962	1.99239	0.0756659	0.360743	0.564831	0.948284	0.0743182	0.320724	0.45918	0.693584	0.143807	0.674725	1.00827	1.60498	0.0649814	0.359068	0.555934	0.924876	0.0957999	0.46984	0.683193	1.02846	0.204057	1.07899	1.6317	2.57628	0.0754655	0.433011	0.676697	1.11201
141	VLT	43.4028	10.8674	B*	1974	Operative	0.0734864	0.186828	0.239431	0.31988	0.158595	0.405608	0.524757	0.713677	0.0344318	0.0880347	0.113953	0.155898	0.0370981	0.15654	0.225153	0.343837	0.0835931	0.350479	0.512701	0.809828	0.036964	0.166495	0.242016	0.37776	0.0414717	0.193672	0.293465	0.474248	0.0850871	0.369897	0.55205	0.890904	0.028901	0.106769	0.154702	0.244708
142	VTT	36.9484	14.5194	B*	1976	Operative	0.0480206	0.152275	0.214878	0.329164	0.10881	0.393288	0.587115	0.954886	0.0270442	0.137829	0.228226	0.403486	0.0305242	0.170021	0.259607	0.421601	0.0661432	0.36279	0.567223	0.958907	0.0250579	0.149743	0.236052	0.405675	0.0642551	0.268981	0.384143	0.57913	0.132641	0.573334	0.83635	1.29784	0.0421081	0.195778	0.296553	0.478345
143	VZZ	37.1634	14.7553	B*	1976	Operative	0.0750971	0.277673	0.4026	0.630792	0.164473	0.688409	1.05568	1.74478	0.0387619	0.224918	0.389172	0.704649	0.0417965	0.215777	0.318395	0.495777	0.0879413	0.472351	0.730322	1.20979	0.0311098	0.187372	0.300212	0.523336	0.0902019	0.361603	0.505868	0.740631	0.180615	0.75913	1.09085	1.65499	0.054047	0.251073	0.376396	0.599973
