# Supplementary material for: Testing three seismic hazard models for Italy via multi-site observations
Source: PLoS One. 2023 Apr 27;18(4):e0284909. doi: 10.1371/journal.pone.0284909 (PMC10138465; doi:10.1371/journal.pone.0284909)
Supplement: S3 Table — Details of the exceedances, at the station sites, of the ground motion intensity measure thresholds associated to MPS04. (XLSX) [file pone.0284909.s003.xlsx]

## Sheet: PGA Tr50
Stations experiencing exceedance of ground motion intensity thresholds associated to MPS04
Station ID	PSHA threshold IM [g]	Ground motion IM [g]	Earthquake info (see also Supp. Data1)
ATN	0.0887919	0.111965	07/05/1984 17:50 - M5.86 - lat 41.667° lon 14.057° (ID 3395)
BGI	0.0820619	0.189417	23/11/1980 18:34 - M6.81 - lat 40.842° lon 15.283° (ID 3256)
BRN	0.0949705	0.218549	23/11/1980 18:34 - M6.81 - lat 40.842° lon 15.283° (ID 3256)
BRN	0.0949705	0.0980245	05/05/1990 07:21 - M4.68 - lat 40.731° lon 15.855° (ID 3624)
CLT	0.0920692	0.174814	23/11/1980 18:34 - M6.81 - lat 40.842° lon 15.283° (ID 3256)
CSA	0.108984	0.172085	26/09/1997 09:40 - M5.97 - lat 43.014° lon 12.853° (ID 3853)
CSC	0.120701	0.210541	19/09/1979 21:35 - M5.83 - lat 42.73° lon 12.956° (ID 3219)
CSC	0.120701	0.168514	30/10/2016 06:40 - M6.61 - lat 42.83° lon 13.109° (ID 4673)
LRG	0.0938829	0.246918	09/09/1998 11:28 - M5.53 - lat 40.06° lon 15.949° (ID 3969)
LRS	0.069155	0.165082	09/09/1998 11:28 - M5.53 - lat 40.06° lon 15.949° (ID 3969)
LSN	0.0882674	0.111448	30/09/1995 10:14 - M5.15 - lat 41.79° lon 15.971° (ID 3775)
MNF	0.0760329	0.133214	30/10/2016 06:40 - M6.61 - lat 42.83° lon 13.109° (ID 4673)
MRN	0.0693198	0.263809	20/05/2012 02:03 - M6.09 - lat 44.895° lon 11.263° (ID 4477)
MRT	0.0666502	0.14092	23/11/1980 18:34 - M6.81 - lat 40.842° lon 15.283° (ID 3256)
MTL	0.0948485	0.116288	26/09/1997 09:40 - M5.97 - lat 43.014° lon 12.853° (ID 3853)
MTL	0.0948485	0.124813	30/10/2016 06:40 - M6.61 - lat 42.83° lon 13.109° (ID 4673)
MZR	0.0360884	0.193703	07/06/1981 13:01 - M4.93 - lat 37.674° lon 12.477° (ID 3320)
NAS	0.0962238	0.148115	15/04/1978 23:33 - M6.03 - lat 38.385° lon 15.086° (ID 3194)
NCR	0.115666	0.281927	03/09/1997 22:07 - M4.54 - lat 43.026° lon 12.876° (ID 3844)
NCR	0.115666	0.394903	26/09/1997 00:33 - M5.66 - lat 43.022° lon 12.891° (ID 3850)
NCR	0.115666	0.501697	26/09/1997 09:40 - M5.97 - lat 43.014° lon 12.853° (ID 3853)
NCR	0.115666	0.193685	30/10/2016 06:40 - M6.61 - lat 42.83° lon 13.109° (ID 4673)
NCR	0.115666	0.204683	29/04/1984 05:03 - M5.62 - lat 43.262° lon 12.525° (ID 3388)
NRC	0.121354	0.485655	30/10/2016 06:40 - M6.61 - lat 42.83° lon 13.109° (ID 4673)
NVL	0.0682624	0.0766758	02/05/1987 20:43 - M4.71 - lat 44.81° lon 10.694° (ID 3520)
NVL	0.0682624	0.0743374	25/01/2012 08:06 - M4.98 - lat 44.871° lon 10.51° (ID 4467)
NVL	0.0682624	0.0995566	27/01/2012 14:53 - M5.05 - lat 44.523° lon 10.009° (ID 4468)
NVL	0.0682624	0.198867	15/10/1996 09:56 - M5.38 - lat 44.798° lon 10.678° (ID 3815)
NZZ	0.032602	0.131943	21/08/2000 17:14 - M4.94 - lat 44.911° lon 8.38° (ID 4048)
PCH	0.0387433	0.0642752	13/12/1990 00:24 - M5.61 - lat 37.306° lon 15.429° (ID 3642)
PNC	0.0761571	0.149736	01/04/2000 18:08 - M4.52 - lat 42.831° lon 11.691° (ID 4014)
PTL	0.109574	0.172637	29/04/1984 05:03 - M5.62 - lat 43.262° lon 12.525° (ID 3388)
PVS	0.103708	0.163776	26/11/2001 00:56 - M4.63 - lat 43.6° lon 12.108° (ID 4116)
SCF	0.0962924	0.133846	07/05/1984 17:50 - M5.86 - lat 41.667° lon 14.057° (ID 3395)
SPM	0.0798168	0.094472	30/10/2016 06:40 - M6.61 - lat 42.83° lon 13.109° (ID 4673)
SRL	0.0781505	0.141496	21/07/2013 01:32 - M5.14 - lat 43.508° lon 13.722° (ID 4553)
SRP	0.0673954	0.116508	25/01/2012 08:06 - M4.98 - lat 44.871° lon 10.51° (ID 4467)
SRP	0.0673954	0.0723007	27/01/2012 14:53 - M5.05 - lat 44.523° lon 10.009° (ID 4468)
SRT	0.059874	0.107405	13/12/1990 00:24 - M5.61 - lat 37.306° lon 15.429° (ID 3642)
SSG	0.106029	0.130476	26/11/2001 00:56 - M4.63 - lat 43.6° lon 12.108° (ID 4116)
STR	0.101456	0.320389	23/11/1980 18:34 - M6.81 - lat 40.842° lon 15.283° (ID 3256)
STS	0.114669	0.123886	26/01/2003 19:57 - M4.66 - lat 43.883° lon 11.96° (ID 4197)
TLM1	0.115706	0.16141	06/05/1976 19:59 - M4.58 - lat 46.275° lon 13.325° (ID 3122)
TLM1	0.115706	0.352196	06/05/1976 20:00 - M6.45 - lat 46.241° lon 13.119° (ID 3124)
TRT	0.0399315	0.0862487	11/04/2003 09:26 - M4.81 - lat 44.758° lon 8.868° (ID 4210)
VGL	0.0663578	0.0827431	07/06/1980 18:35 - M4.64 - lat 44.07° lon 10.564° (ID 3243)

## Sheet: PGA Tr475
Stations experiencing exceedance of ground motion intensity thresholds associated to MPS04
Station ID	PSHA threshold IM [g]	Ground motion IM [g]	Earthquake info (see also Supp. Data1)
MRN	0.209896	0.263809	20/05/2012 02:03 - M6.09 - lat 44.895° lon 11.263° (ID 4477)
MZR	0.0925514	0.193703	07/06/1981 13:01 - M4.93 - lat 37.674° lon 12.477° (ID 3320)
NCR	0.305398	0.394903	26/09/1997 00:33 - M5.66 - lat 43.022° lon 12.891° (ID 3850)
NCR	0.305398	0.501697	26/09/1997 09:40 - M5.97 - lat 43.014° lon 12.853° (ID 3853)
NRC	0.32496	0.485655	30/10/2016 06:40 - M6.61 - lat 42.83° lon 13.109° (ID 4673)
NVL	0.191381	0.198867	15/10/1996 09:56 - M5.38 - lat 44.798° lon 10.678° (ID 3815)
NZZ	0.0645837	0.131943	21/08/2000 17:14 - M4.94 - lat 44.911° lon 8.38° (ID 4048)
TLM1	0.332433	0.352196	06/05/1976 20:00 - M6.45 - lat 46.241° lon 13.119° (ID 3124)

## Sheet: PGA Tr975
Stations experiencing exceedance of ground motion intensity thresholds associated to MPS04
Station ID	PSHA threshold IM [g]	Ground motion IM [g]	Earthquake info (see also Supp. Data1)
MZR	0.119757	0.193703	07/06/1981 13:01 - M4.93 - lat 37.674° lon 12.477° (ID 3320)
NCR	0.40192	0.501697	26/09/1997 09:40 - M5.97 - lat 43.014° lon 12.853° (ID 3853)
NRC	0.437915	0.485655	30/10/2016 06:40 - M6.61 - lat 42.83° lon 13.109° (ID 4673)
NZZ	0.0786835	0.131943	21/08/2000 17:14 - M4.94 - lat 44.911° lon 8.38° (ID 4048)

## Sheet: PGA Tr2475
Stations experiencing exceedance of ground motion intensity thresholds associated to MPS04
Station ID	PSHA threshold IM [g]	Ground motion IM [g]	Earthquake info (see also Supp. Data1)
MZR	0.163802	0.193703	07/06/1981 13:01 - M4.93 - lat 37.674° lon 12.477° (ID 3320)
NZZ	0.100218	0.131943	21/08/2000 17:14 - M4.94 - lat 44.911° lon 8.38° (ID 4048)

## Sheet: Sa(0.3s) Tr50
Stations experiencing exceedance of ground motion intensity thresholds associated to MPS04
Station ID	PSHA threshold IM [g]	Ground motion IM [g]	Earthquake info (see also Supp. Data1)
ALT	0.136421	0.172915	23/11/1980-18:34 - M6.81 - lat 40.842° lon 15.283° (ID 3256)
ATN	0.190498	0.269511	07/05/1984-17:50 - M5.86 - lat 41.667° lon 14.057° (ID 3395)
BGI	0.193658	0.237666	23/11/1980-18:34 - M6.81 - lat 40.842° lon 15.283° (ID 3256)
BRN	0.215921	0.380591	23/11/1980-18:34 - M6.81 - lat 40.842° lon 15.283° (ID 3256)
CLT	0.212697	0.521101	23/11/1980-18:34 - M6.81 - lat 40.842° lon 15.283° (ID 3256)
CNG	0.228397	0.251284	06/05/1976-20:00 - M6.45 - lat 46.241° lon 13.119° (ID 3124)
CSA	0.249514	0.409501	26/09/1997-00:33 - M5.66 - lat 43.022° lon 12.891° (ID 3850)
CSA	0.249514	0.301488	26/09/1997-09:40 - M5.97 - lat 43.014° lon 12.853° (ID 3853)
CSC	0.269232	0.336218	30/10/2016-06:40 - M6.61 - lat 42.83° lon 13.109° (ID 4673)
FRR	0.184435	0.243313	11/03/1978-19:20 - M5.22 - lat 38.055° lon 16.073° (ID 3191)
LRG	0.213538	0.369918	09/09/1998-11:28 - M5.53 - lat 40.06° lon 15.949° (ID 3969)
LRS	0.152584	0.417747	09/09/1998-11:28 - M5.53 - lat 40.06° lon 15.949° (ID 3969)
MNF	0.168765	0.370754	30/10/2016-06:40 - M6.61 - lat 42.83° lon 13.109° (ID 4673)
MRN	0.159291	0.850612	20/05/2012-02:03 - M6.09 - lat 44.895° lon 11.263° (ID 4477)
MRT	0.162298	0.389134	23/11/1980-18:34 - M6.81 - lat 40.842° lon 15.283° (ID 3256)
MSC	0.274764	0.287574	30/10/2016-06:40 - M6.61 - lat 42.83° lon 13.109° (ID 4673)
MTL	0.219317	0.24946	30/10/2016-06:40 - M6.61 - lat 42.83° lon 13.109° (ID 4673)
MZR	0.0772167	0.266177	07/06/1981-13:00 - M4.93 - lat 37.674° lon 12.477° (ID 3320)
NAS	0.219783	0.527971	15/04/1978-23:33 - M6.03 - lat 38.385° lon 15.086° (ID 3194)
NCR	0.264503	0.510928	26/09/1997-00:33 - M5.66 - lat 43.022° lon 12.891° (ID 3850)
NCR	0.264503	1.44077	26/09/1997-09:40 - M5.97 - lat 43.014° lon 12.853° (ID 3853)
NRC	0.270981	1.89897	30/10/2016-06:40 - M6.61 - lat 42.83° lon 13.109° (ID 4673)
NVL	0.156874	0.197727	02/05/1987-20:43 - M4.71 - lat 44.81° lon 10.694° (ID 3520)
NVL	0.156874	0.301468	15/10/1996-09:55 - M5.38 - lat 44.798° lon 10.678° (ID 3815)
NVL	0.156874	0.297309	27/01/2012-14:53 - M5.05 - lat 44.523° lon 10.009° (ID 4468)
NZZ	0.0766475	0.1879	21/08/2000-17:14 - M4.94 - lat 44.911° lon 8.38° (ID 4048)
PTL	0.24359	0.287788	29/04/1984-05:02 - M5.62 - lat 43.262° lon 12.525° (ID 3388)
SCF	0.223567	0.432487	07/05/1984-17:50 - M5.86 - lat 41.667° lon 14.057° (ID 3395)
SRP	0.153243	0.228593	25/01/2012-08:06 - M4.98 - lat 44.871° lon 10.51° (ID 4467)
SRP	0.153243	0.168644	27/01/2012-14:53 - M5.05 - lat 44.523° lon 10.009° (ID 4468)
STR	0.231082	1.10775	23/11/1980-18:34 - M6.81 - lat 40.842° lon 15.283° (ID 3256)
TLM1	0.241681	0.466891	06/05/1976-19:59 - M4.58 - lat 46.275° lon 13.325° (ID 3122)
TLM1	0.241681	0.803568	06/05/1976-20:00 - M6.45 - lat 46.241° lon 13.119° (ID 3124)
TRT	0.0924546	0.213038	11/04/2003-09:26 - M4.81 - lat 44.758° lon 8.868° (ID 4210)
VGL	0.136561	0.324679	07/06/1980-18:35 - M4.64 - lat 44.07° lon 10.564° (ID 3243)
VGL	0.136561	0.225759	21/06/2013-10:33 - M5.36 - lat 44.131° lon 10.136° (ID 4548)

## Sheet: Sa(0.3s) Tr475
Stations experiencing exceedance of ground motion intensity thresholds associated to MPS04
Station ID	PSHA threshold IM [g]	Ground motion IM [g]	Earthquake info (see also Supp. Data1)
MRN	0.47698	0.850612	20/05/2012-02:03 - M6.09 - lat 44.895° lon 11.263° (ID 4477)
MZR	0.224187	0.266177	07/06/1981-13:00 - M4.93 - lat 37.674° lon 12.477° (ID 3320)
NCR	0.752263	1.44077	26/09/1997-09:40 - M5.97 - lat 43.014° lon 12.853° (ID 3853)
NRC	0.801004	1.89897	30/10/2016-06:40 - M6.61 - lat 42.83° lon 13.109° (ID 4673)
NZZ	0.167906	0.1879	21/08/2000-17:14 - M4.94 - lat 44.911° lon 8.38° (ID 4048)
STR	0.8656	1.10775	23/11/1980-18:34 - M6.81 - lat 40.842° lon 15.283° (ID 3256)
TLM1	0.766728	0.803568	06/05/1976-20:00 - M6.45 - lat 46.241° lon 13.119° (ID 3124)

## Sheet: Sa(0.3s) Tr975
Stations experiencing exceedance of ground motion intensity thresholds associated to MPS04
Station ID	PSHA threshold IM [g]	Ground motion IM [g]	Earthquake info (see also Supp. Data1)
MRN	0.656443	0.850612	20/05/2012-02:03 - M6.09 - lat 44.895° lon 11.263° (ID 4477)
NCR	1.01414	1.44077	26/09/1997-09:40 - M5.97 - lat 43.014° lon 12.853° (ID 3853)
NRC	1.12361	1.89897	30/10/2016-06:40 - M6.61 - lat 42.83° lon 13.109° (ID 4673)

## Sheet: Sa(0.3s) Tr2475
Stations experiencing exceedance of ground motion intensity thresholds associated to MPS04
Station ID	PSHA threshold IM [g]	Ground motion IM [g]	Earthquake info (see also Supp. Data1)
NRC	1.72483	1.89897	30/10/2016-06:40 - M6.61 - lat 42.83° lon 13.109° (ID 4673)

## Sheet: Sa(1.0s) Tr50
Stations experiencing exceedance of ground motion intensity thresholds associated to MPS04
Station ID	PSHA threshold IM [g]	Ground motion IM [g]	Earthquake info (see also Supp. Data1)
ALT	0.0408177	0.0670948	23/11/1980-18:34 - M6.81 - lat 40.842° lon 15.283° (ID 3256)
ASG	0.0238006	0.0322732	06/05/1976-20:00 - M6.45 - lat 46.241° lon 13.119° (ID 3124)
ATN	0.0474889	0.0502446	07/05/1984-17:50 - M5.86 - lat 41.667° lon 14.057° (ID 3395)
BGI	0.0562764	0.310591	23/11/1980-18:34 - M6.81 - lat 40.842° lon 15.283° (ID 3256)
BNV	0.0625985	0.109032	23/11/1980-18:34 - M6.81 - lat 40.842° lon 15.283° (ID 3256)
BRN	0.0596087	0.133384	23/11/1980-18:34 - M6.81 - lat 40.842° lon 15.283° (ID 3256)
BRN	0.0596087	0.0767074	05/05/1990-07:21 - M5.77 - lat 40.738° lon 15.741° (ID 3625)
BVG	0.0700907	0.112589	26/09/1997-09:40 - M5.97 - lat 43.014° lon 12.853° (ID 3853)
BVG	0.0700907	0.10423	30/10/2016-06:40 - M6.61 - lat 42.83° lon 13.109° (ID 4673)
CLT	0.0597955	0.405362	23/11/1980-18:34 - M6.81 - lat 40.842° lon 15.283° (ID 3256)
CNG	0.0547876	0.0690316	06/05/1976-20:00 - M6.45 - lat 46.241° lon 13.119° (ID 3124)
CSA	0.0711678	0.149083	26/09/1997-00:33 - M5.66 - lat 43.022° lon 12.891° (ID 3850)
CSA	0.0711678	0.21841	26/09/1997-09:40 - M5.97 - lat 43.014° lon 12.853° (ID 3853)
CSA	0.0711678	0.0921611	30/10/2016-06:40 - M6.61 - lat 42.83° lon 13.109° (ID 4673)
CSC	0.0636523	0.136218	19/09/1979-21:35 - M5.83 - lat 42.73° lon 12.956° (ID 3219)
CSC	0.0636523	0.129725	30/10/2016-06:40 - M6.61 - lat 42.83° lon 13.109° (ID 4673)
CST	0.0355501	0.0385321	06/05/1976-20:00 - M6.45 - lat 46.241° lon 13.119° (ID 3124)
CTD	0.0550991	0.0788175	30/10/2016-06:40 - M6.61 - lat 42.83° lon 13.109° (ID 4673)
LRG	0.0592957	0.0911519	09/09/1998-11:28 - M5.53 - lat 40.06° lon 15.949° (ID 3969)
LRS	0.0434107	0.0835168	09/09/1998-11:28 - M5.53 - lat 40.06° lon 15.949° (ID 3969)
MRN	0.0441509	0.560561	20/05/2012-02:03 - M6.09 - lat 44.895° lon 11.263° (ID 4477)
MRT	0.0499314	0.20103	23/11/1980-18:34 - M6.81 - lat 40.842° lon 15.283° (ID 3256)
MSC	0.0658779	0.114934	30/10/2016-06:40 - M6.61 - lat 42.83° lon 13.109° (ID 4673)
MTL	0.0553883	0.129796	26/09/1997-09:40 - M5.97 - lat 43.014° lon 12.853° (ID 3853)
MTL	0.0553883	0.0626096	30/10/2016-06:40 - M6.61 - lat 42.83° lon 13.109° (ID 4673)
MZR	0.0171168	0.0341794	07/06/1981-13:00 - M4.93 - lat 37.674° lon 12.477° (ID 3320)
NAS	0.065018	0.0797044	15/04/1978-23:33 - M6.03 - lat 38.385° lon 15.086° (ID 3194)
NCR	0.0757113	0.0759633	26/09/1997-00:33 - M5.66 - lat 43.022° lon 12.891° (ID 3850)
NCR	0.0757113	0.290928	26/09/1997-09:40 - M5.97 - lat 43.014° lon 12.853° (ID 3853)
NRC	0.0644047	0.838308	30/10/2016-06:40 - M6.61 - lat 42.83° lon 13.109° (ID 4673)
NVL	0.0426118	0.0487971	02/05/1987-20:43 - M4.71 - lat 44.81° lon 10.694° (ID 3520)
NVL	0.0426118	0.112875	15/10/1996-09:55 - M5.38 - lat 44.798° lon 10.678° (ID 3815)
NZZ	0.0216498	0.0314679	21/08/2000-17:14 - M4.94 - lat 44.911° lon 8.38° (ID 4048)
PTI	0.0521306	0.0802039	30/10/2016-06:40 - M6.61 - lat 42.83° lon 13.109° (ID 4673)
PTL	0.0571488	0.085209	29/04/1984-05:02 - M5.62 - lat 43.262° lon 12.525° (ID 3388)
RCC	0.0469817	0.0564526	23/11/1980-18:34 - M6.81 - lat 40.842° lon 15.283° (ID 3256)
RCC	0.0469817	0.0558002	07/05/1984-17:50 - M5.86 - lat 41.667° lon 14.057° (ID 3395)
SCF	0.0591266	0.0690316	07/05/1984-17:50 - M5.86 - lat 41.667° lon 14.057° (ID 3395)
SMC1	0.0361336	0.0472681	15/10/1996-NaN:NaN - M5.4 - lat 44.797° lon 10.662° (ID 4865)
SNG	0.0582865	0.0800102	26/09/1997-09:40 - M5.97 - lat 43.014° lon 12.853° (ID 3853)
SPM	0.0423968	0.0654434	30/10/2016-06:40 - M6.61 - lat 42.83° lon 13.109° (ID 4673)
SRP	0.0406098	0.0467278	25/01/2012-08:06 - M4.98 - lat 44.871° lon 10.51° (ID 4467)
SRT	0.030238	0.1	13/12/1990-00:24 - M5.61 - lat 37.306° lon 15.429° (ID 3642)
STG	0.0653657	0.0700917	07/05/1984-17:50 - M5.86 - lat 41.667° lon 14.057° (ID 3395)
STR	0.0628829	0.405698	23/11/1980-18:34 - M6.81 - lat 40.842° lon 15.283° (ID 3256)
TDG	0.0490263	0.0693476	23/11/1980-18:34 - M6.81 - lat 40.842° lon 15.283° (ID 3256)
TLM1	0.0476694	0.298063	06/05/1976-20:00 - M6.45 - lat 46.241° lon 13.119° (ID 3124)
TRL	0.0569172	0.107207	30/10/2016-06:40 - M6.61 - lat 42.83° lon 13.109° (ID 4673)
TRR	0.0522312	0.0729867	23/11/1980-18:34 - M6.81 - lat 40.842° lon 15.283° (ID 3256)
VLM	0.0413876	0.0589195	21/06/2013-10:33 - M5.36 - lat 44.131° lon 10.136° (ID 4548)
VTT	0.0270442	0.0323242	13/12/1990-00:24 - M5.61 - lat 37.306° lon 15.429° (ID 3642)
VZZ	0.0387619	0.0686442	13/12/1990-00:24 - M5.61 - lat 37.306° lon 15.429° (ID 3642)

## Sheet: Sa(1.0s) Tr475
Stations experiencing exceedance of ground motion intensity thresholds associated to MPS04
Station ID	PSHA threshold IM [g]	Ground motion IM [g]	Earthquake info (see also Supp. Data1)
BGI	0.2531	0.310591	23/11/1980-18:34 - M6.81 - lat 40.842° lon 15.283° (ID 3256)
CLT	0.287959	0.405362	23/11/1980-18:34 - M6.81 - lat 40.842° lon 15.283° (ID 3256)
MRN	0.135384	0.560561	20/05/2012-02:03 - M6.09 - lat 44.895° lon 11.263° (ID 4477)
MRT	0.18322	0.20103	23/11/1980-18:34 - M6.81 - lat 40.842° lon 15.283° (ID 3256)
NCR	0.259955	0.290928	26/09/1997-09:40 - M5.97 - lat 43.014° lon 12.853° (ID 3853)
NRC	0.249071	0.838308	30/10/2016-06:40 - M6.61 - lat 42.83° lon 13.109° (ID 4673)
STR	0.31306	0.405698	23/11/1980-18:34 - M6.81 - lat 40.842° lon 15.283° (ID 3256)
TLM1	0.197033	0.298063	06/05/1976-20:00 - M6.45 - lat 46.241° lon 13.119° (ID 3124)

[truncated: 2 more sheets: Sa(1.0s) Tr975, Sa(1.0s) Tr2475]
