# Supplementary material for: Testing three seismic hazard models for Italy via multi-site observations
Source: PLoS One. 2023 Apr 27;18(4):e0284909. doi: 10.1371/journal.pone.0284909 (PMC10138465; doi:10.1371/journal.pone.0284909)
Supplement: S5 Table — Details of the exceedances, at the station sites, of the ground motion intensity measure thresholds associated to ESHM20. (XLSX) [file pone.0284909.s005.xlsx]

## Sheet: PGA Tr50
Stations experiencing exceedance of ground motion intensity thresholds associated to ESHM20
Station ID	PSHA threshold IM [g]	Ground motion IM [g]	Earthquake info (see also Supp. Data1)
ALT	0.0530977	0.0574077	23/11/1980 18:34 - M6.81 - lat 40.842° lon 15.283° (ID 3256)
ATN	0.0616178	0.111965	07/05/1984 17:50 - M5.86 - lat 41.667° lon 14.057° (ID 3395)
BGI	0.0693692	0.189417	23/11/1980 18:34 - M6.81 - lat 40.842° lon 15.283° (ID 3256)
BRN	0.0827408	0.218549	23/11/1980 18:34 - M6.81 - lat 40.842° lon 15.283° (ID 3256)
BRN	0.0827408	0.0980245	05/05/1990 07:21 - M4.68 - lat 40.731° lon 15.855° (ID 3624)
CLT	0.0751203	0.174814	23/11/1980 18:34 - M6.81 - lat 40.842° lon 15.283° (ID 3256)
CSA	0.144834	0.172085	26/09/1997 09:40 - M5.97 - lat 43.014° lon 12.853° (ID 3853)
CSC	0.117483	0.210541	19/09/1979 21:35 - M5.83 - lat 42.73° lon 12.956° (ID 3219)
CSC	0.117483	0.168514	30/10/2016 06:40 - M6.61 - lat 42.83° lon 13.109° (ID 4673)
FRR	0.0584737	0.0774985	11/03/1978 19:20 - M5.22 - lat 38.055° lon 16.073° (ID 3191)
LRG	0.0617184	0.246918	09/09/1998 11:28 - M5.53 - lat 40.06° lon 15.949° (ID 3969)
LRS	0.0477334	0.165082	09/09/1998 11:28 - M5.53 - lat 40.06° lon 15.949° (ID 3969)
LSN	0.0965441	0.111448	30/09/1995 10:14 - M5.15 - lat 41.79° lon 15.971° (ID 3775)
MNF	0.0629417	0.133214	30/10/2016 06:40 - M6.61 - lat 42.83° lon 13.109° (ID 4673)
MRN	0.082736	0.263809	20/05/2012 02:03 - M6.09 - lat 44.895° lon 11.263° (ID 4477)
MRT	0.0451592	0.14092	23/11/1980 18:34 - M6.81 - lat 40.842° lon 15.283° (ID 3256)
MSC	0.0907681	0.0938084	30/10/2016 06:40 - M6.61 - lat 42.83° lon 13.109° (ID 4673)
MTL	0.07322	0.116288	26/09/1997 09:40 - M5.97 - lat 43.014° lon 12.853° (ID 3853)
MTL	0.07322	0.124813	30/10/2016 06:40 - M6.61 - lat 42.83° lon 13.109° (ID 4673)
MZR	0.026976	0.193703	07/06/1981 13:01 - M4.93 - lat 37.674° lon 12.477° (ID 3320)
NAS	0.0681674	0.148115	15/04/1978 23:33 - M6.03 - lat 38.385° lon 15.086° (ID 3194)
NCR	0.101203	0.281927	03/09/1997 22:07 - M4.54 - lat 43.026° lon 12.876° (ID 3844)
NCR	0.101203	0.394903	26/09/1997 00:33 - M5.66 - lat 43.022° lon 12.891° (ID 3850)
NCR	0.101203	0.501697	26/09/1997 09:40 - M5.97 - lat 43.014° lon 12.853° (ID 3853)
NCR	0.101203	0.193685	30/10/2016 06:40 - M6.61 - lat 42.83° lon 13.109° (ID 4673)
NCR	0.101203	0.204683	29/04/1984 05:03 - M5.62 - lat 43.262° lon 12.525° (ID 3388)
NRC	0.13049	0.485655	30/10/2016 06:40 - M6.61 - lat 42.83° lon 13.109° (ID 4673)
NVL	0.103887	0.198867	15/10/1996 09:56 - M5.38 - lat 44.798° lon 10.678° (ID 3815)
NZZ	0.0266891	0.131943	21/08/2000 17:14 - M4.94 - lat 44.911° lon 8.38° (ID 4048)
PCH	0.0524413	0.0642752	13/12/1990 00:24 - M5.61 - lat 37.306° lon 15.429° (ID 3642)
PNC	0.0443668	0.149736	01/04/2000 18:08 - M4.52 - lat 42.831° lon 11.691° (ID 4014)
PNR	0.0376197	0.0516228	05/01/1980 14:32 - M4.82 - lat 45.013° lon 7.319° (ID 3225)
PTL	0.0876056	0.172637	29/04/1984 05:03 - M5.62 - lat 43.262° lon 12.525° (ID 3388)
PVS	0.0710667	0.163776	26/11/2001 00:56 - M4.63 - lat 43.6° lon 12.108° (ID 4116)
SCF	0.0676862	0.133846	07/05/1984 17:50 - M5.86 - lat 41.667° lon 14.057° (ID 3395)
SPM	0.091395	0.094472	30/10/2016 06:40 - M6.61 - lat 42.83° lon 13.109° (ID 4673)
SRL	0.0627138	0.141496	21/07/2013 01:32 - M5.14 - lat 43.508° lon 13.722° (ID 4553)
SRP	0.109067	0.116508	25/01/2012 08:06 - M4.98 - lat 44.871° lon 10.51° (ID 4467)
SRT	0.0691865	0.107405	13/12/1990 00:24 - M5.61 - lat 37.306° lon 15.429° (ID 3642)
SSG	0.080989	0.130476	26/11/2001 00:56 - M4.63 - lat 43.6° lon 12.108° (ID 4116)
STR	0.0884655	0.320389	23/11/1980 18:34 - M6.81 - lat 40.842° lon 15.283° (ID 3256)
STS	0.0921408	0.123886	26/01/2003 19:57 - M4.66 - lat 43.883° lon 11.96° (ID 4197)
TDG	0.0317395	0.0598389	23/11/1980 18:34 - M6.81 - lat 40.842° lon 15.283° (ID 3256)
TLM1	0.0885273	0.16141	06/05/1976 19:59 - M4.58 - lat 46.275° lon 13.325° (ID 3122)
TLM1	0.0885273	0.352196	06/05/1976 20:00 - M6.45 - lat 46.241° lon 13.119° (ID 3124)
TRT	0.0293166	0.0862487	11/04/2003 09:26 - M4.81 - lat 44.758° lon 8.868° (ID 4210)
VGL	0.0483735	0.0827431	07/06/1980 18:35 - M4.64 - lat 44.07° lon 10.564° (ID 3243)
VGL	0.0483735	0.064578	21/06/2013 10:33 - M5.36 - lat 44.131° lon 10.136° (ID 4548)

## Sheet: PGA Tr475
Stations experiencing exceedance of ground motion intensity thresholds associated to ESHM20
Station ID	PSHA threshold IM [g]	Ground motion IM [g]	Earthquake info (see also Supp. Data1)
MZR	0.133077	0.193703	07/06/1981 13:01 - M4.93 - lat 37.674° lon 12.477° (ID 3320)
NCR	0.427051	0.501697	26/09/1997 09:40 - M5.97 - lat 43.014° lon 12.853° (ID 3853)
NZZ	0.116356	0.131943	21/08/2000 17:14 - M4.94 - lat 44.911° lon 8.38° (ID 4048)
TLM1	0.348555	0.352196	06/05/1976 20:00 - M6.45 - lat 46.241° lon 13.119° (ID 3124)

## Sheet: PGA Tr975
Stations experiencing exceedance of ground motion intensity thresholds associated to ESHM20
Station ID	PSHA threshold IM [g]	Ground motion IM [g]	Earthquake info (see also Supp. Data1)
None	None	None	None

## Sheet: PGA Tr2475
Stations experiencing exceedance of ground motion intensity thresholds associated to ESHM20
Station ID	PSHA threshold IM [g]	Ground motion IM [g]	Earthquake info (see also Supp. Data1)
None	None	None	None

## Sheet: Sa(0.3s) Tr50
Stations experiencing exceedance of ground motion intensity thresholds associated to ESHM20
Station ID	PSHA threshold IM [g]	Ground motion IM [g]	Earthquake info (see also Supp. Data1)
ALT	0.106409	0.172915	23/11/1980-18:34 - M6.81 - lat 40.842° lon 15.283° (ID 3256)
ATN	0.123054	0.269511	07/05/1984-17:50 - M5.86 - lat 41.667° lon 14.057° (ID 3395)
BGI	0.144972	0.237666	23/11/1980-18:34 - M6.81 - lat 40.842° lon 15.283° (ID 3256)
BGN	0.117301	0.125698	27/01/2012-14:53 - M5.05 - lat 44.523° lon 10.009° (ID 4468)
BRN	0.171988	0.380591	23/11/1980-18:34 - M6.81 - lat 40.842° lon 15.283° (ID 3256)
BRN	0.171988	0.179185	05/05/1990-07:21 - M5.77 - lat 40.738° lon 15.741° (ID 3625)
CLT	0.155796	0.521101	23/11/1980-18:34 - M6.81 - lat 40.842° lon 15.283° (ID 3256)
CNG	0.168015	0.251284	06/05/1976-20:00 - M6.45 - lat 46.241° lon 13.119° (ID 3124)
CSA	0.311644	0.409501	26/09/1997-00:33 - M5.66 - lat 43.022° lon 12.891° (ID 3850)
CSC	0.228036	0.249521	19/09/1979-21:35 - M5.83 - lat 42.73° lon 12.956° (ID 3219)
CSC	0.228036	0.336218	30/10/2016-06:40 - M6.61 - lat 42.83° lon 13.109° (ID 4673)
CST	0.10046	0.120275	06/05/1976-20:00 - M6.45 - lat 46.241° lon 13.119° (ID 3124)
FRR	0.125441	0.243313	11/03/1978-19:20 - M5.22 - lat 38.055° lon 16.073° (ID 3191)
GSN	0.146759	0.190204	29/12/2013-17:08 - M5.16 - lat 41.395° lon 14.434° (ID 4563)
LRG	0.126307	0.369918	09/09/1998-11:28 - M5.53 - lat 40.06° lon 15.949° (ID 3969)
LRS	0.0954709	0.417747	09/09/1998-11:28 - M5.53 - lat 40.06° lon 15.949° (ID 3969)
MNF	0.128312	0.370754	30/10/2016-06:40 - M6.61 - lat 42.83° lon 13.109° (ID 4673)
MRN	0.183811	0.850612	20/05/2012-02:03 - M6.09 - lat 44.895° lon 11.263° (ID 4477)
MRT	0.0982103	0.389134	23/11/1980-18:34 - M6.81 - lat 40.842° lon 15.283° (ID 3256)
MSC	0.186028	0.287574	30/10/2016-06:40 - M6.61 - lat 42.83° lon 13.109° (ID 4673)
MTL	0.154883	0.214383	26/09/1997-09:40 - M5.97 - lat 43.014° lon 12.853° (ID 3853)
MTL	0.154883	0.24946	30/10/2016-06:40 - M6.61 - lat 42.83° lon 13.109° (ID 4673)
MZR	0.0577544	0.266177	07/06/1981-13:00 - M4.93 - lat 37.674° lon 12.477° (ID 3320)
NAS	0.148671	0.527971	15/04/1978-23:33 - M6.03 - lat 38.385° lon 15.086° (ID 3194)
NCR	0.205166	0.510928	26/09/1997-00:33 - M5.66 - lat 43.022° lon 12.891° (ID 3850)
NCR	0.205166	1.44077	26/09/1997-09:40 - M5.97 - lat 43.014° lon 12.853° (ID 3853)
NCR	0.205166	0.240143	30/10/2016-06:40 - M6.61 - lat 42.83° lon 13.109° (ID 4673)
NRC	0.25708	1.89897	30/10/2016-06:40 - M6.61 - lat 42.83° lon 13.109° (ID 4673)
NVL	0.224156	0.301468	15/10/1996-09:55 - M5.38 - lat 44.798° lon 10.678° (ID 3815)
NVL	0.224156	0.297309	27/01/2012-14:53 - M5.05 - lat 44.523° lon 10.009° (ID 4468)
NZZ	0.0601624	0.1879	21/08/2000-17:14 - M4.94 - lat 44.911° lon 8.38° (ID 4048)
PNC	0.0909915	0.1421	01/04/2000-18:08 - M4.52 - lat 42.831° lon 11.691° (ID 4014)
PNT	0.157068	0.181468	07/05/1984-17:50 - M5.86 - lat 41.667° lon 14.057° (ID 3395)
PTL	0.179662	0.287788	29/04/1984-05:02 - M5.62 - lat 43.262° lon 12.525° (ID 3388)
RCC	0.121257	0.123099	07/05/1984-17:50 - M5.86 - lat 41.667° lon 14.057° (ID 3395)
SCF	0.147422	0.432487	07/05/1984-17:50 - M5.86 - lat 41.667° lon 14.057° (ID 3395)
SRP	0.227206	0.228593	25/01/2012-08:06 - M4.98 - lat 44.871° lon 10.51° (ID 4467)
STR	0.185454	1.10775	23/11/1980-18:34 - M6.81 - lat 40.842° lon 15.283° (ID 3256)
TDG	0.0697975	0.115301	23/11/1980-18:34 - M6.81 - lat 40.842° lon 15.283° (ID 3256)
TLM1	0.174121	0.466891	06/05/1976-19:59 - M4.58 - lat 46.275° lon 13.325° (ID 3122)
TLM1	0.174121	0.803568	06/05/1976-20:00 - M6.45 - lat 46.241° lon 13.119° (ID 3124)
TRR	0.119764	0.127441	05/05/1990-07:21 - M5.77 - lat 40.738° lon 15.741° (ID 3625)
TRT	0.0634846	0.213038	11/04/2003-09:26 - M4.81 - lat 44.758° lon 8.868° (ID 4210)
VGL	0.0940982	0.324679	07/06/1980-18:35 - M4.64 - lat 44.07° lon 10.564° (ID 3243)
VGL	0.0940982	0.225759	21/06/2013-10:33 - M5.36 - lat 44.131° lon 10.136° (ID 4548)

## Sheet: Sa(0.3s) Tr475
Stations experiencing exceedance of ground motion intensity thresholds associated to ESHM20
Station ID	PSHA threshold IM [g]	Ground motion IM [g]	Earthquake info (see also Supp. Data1)
NCR	0.894006	1.44077	26/09/1997-09:40 - M5.97 - lat 43.014° lon 12.853° (ID 3853)
NRC	1.06708	1.89897	30/10/2016-06:40 - M6.61 - lat 42.83° lon 13.109° (ID 4673)
STR	1.01677	1.10775	23/11/1980-18:34 - M6.81 - lat 40.842° lon 15.283° (ID 3256)
TLM1	0.699593	0.803568	06/05/1976-20:00 - M6.45 - lat 46.241° lon 13.119° (ID 3124)

## Sheet: Sa(0.3s) Tr975
Stations experiencing exceedance of ground motion intensity thresholds associated to ESHM20
Station ID	PSHA threshold IM [g]	Ground motion IM [g]	Earthquake info (see also Supp. Data1)
NCR	1.30527	1.44077	26/09/1997-09:40 - M5.97 - lat 43.014° lon 12.853° (ID 3853)
NRC	1.53116	1.89897	30/10/2016-06:40 - M6.61 - lat 42.83° lon 13.109° (ID 4673)

## Sheet: Sa(0.3s) Tr2475
Stations experiencing exceedance of ground motion intensity thresholds associated to ESHM20
Station ID	PSHA threshold IM [g]	Ground motion IM [g]	Earthquake info (see also Supp. Data1)
None	None	None	None

## Sheet: Sa(1.0s) Tr50
Stations experiencing exceedance of ground motion intensity thresholds associated to ESHM20
Station ID	PSHA threshold IM [g]	Ground motion IM [g]	Earthquake info (see also Supp. Data1)
ALT	0.0321181	0.0670948	23/11/1980-18:34 - M6.81 - lat 40.842° lon 15.283° (ID 3256)
ASG	0.0241436	0.0322732	06/05/1976-20:00 - M6.45 - lat 46.241° lon 13.119° (ID 3124)
ATN	0.0357079	0.0502446	07/05/1984-17:50 - M5.86 - lat 41.667° lon 14.057° (ID 3395)
BGI	0.050863	0.310591	23/11/1980-18:34 - M6.81 - lat 40.842° lon 15.283° (ID 3256)
BNV	0.0391953	0.109032	23/11/1980-18:34 - M6.81 - lat 40.842° lon 15.283° (ID 3256)
BRN	0.060059	0.133384	23/11/1980-18:34 - M6.81 - lat 40.842° lon 15.283° (ID 3256)
BRN	0.060059	0.0767074	05/05/1990-07:21 - M5.77 - lat 40.738° lon 15.741° (ID 3625)
BVG	0.110896	0.112589	26/09/1997-09:40 - M5.97 - lat 43.014° lon 12.853° (ID 3853)
CLT	0.0521102	0.405362	23/11/1980-18:34 - M6.81 - lat 40.842° lon 15.283° (ID 3256)
CLT	0.0521102	0.0528338	05/05/1990-07:21 - M5.77 - lat 40.738° lon 15.741° (ID 3625)
CNG	0.0583394	0.0690316	06/05/1976-20:00 - M6.45 - lat 46.241° lon 13.119° (ID 3124)
CSA	0.113847	0.149083	26/09/1997-00:33 - M5.66 - lat 43.022° lon 12.891° (ID 3850)
CSA	0.113847	0.21841	26/09/1997-09:40 - M5.97 - lat 43.014° lon 12.853° (ID 3853)
CSC	0.0614306	0.136218	19/09/1979-21:35 - M5.83 - lat 42.73° lon 12.956° (ID 3219)
CSC	0.0614306	0.129725	30/10/2016-06:40 - M6.61 - lat 42.83° lon 13.109° (ID 4673)
CST	0.0340264	0.0385321	06/05/1976-20:00 - M6.45 - lat 46.241° lon 13.119° (ID 3124)
CSV	0.0408489	0.0411315	07/05/1984-17:50 - M5.86 - lat 41.667° lon 14.057° (ID 3395)
CTD	0.0699772	0.0788175	30/10/2016-06:40 - M6.61 - lat 42.83° lon 13.109° (ID 4673)
GRR	0.0308843	0.0447299	15/04/1978-23:33 - M6.03 - lat 38.385° lon 15.086° (ID 3194)
LRG	0.0428954	0.0911519	09/09/1998-11:28 - M5.53 - lat 40.06° lon 15.949° (ID 3969)
LRS	0.0297856	0.0835168	09/09/1998-11:28 - M5.53 - lat 40.06° lon 15.949° (ID 3969)
MNF	0.0376793	0.0402854	30/10/2016-06:40 - M6.61 - lat 42.83° lon 13.109° (ID 4673)
MRN	0.0738543	0.560561	20/05/2012-02:03 - M6.09 - lat 44.895° lon 11.263° (ID 4477)
MRT	0.0409626	0.20103	23/11/1980-18:34 - M6.81 - lat 40.842° lon 15.283° (ID 3256)
MSC	0.0569285	0.114934	30/10/2016-06:40 - M6.61 - lat 42.83° lon 13.109° (ID 4673)
MTL	0.0510652	0.129796	26/09/1997-09:40 - M5.97 - lat 43.014° lon 12.853° (ID 3853)
MTL	0.0510652	0.0626096	30/10/2016-06:40 - M6.61 - lat 42.83° lon 13.109° (ID 4673)
MZR	0.0225836	0.0341794	07/06/1981-13:00 - M4.93 - lat 37.674° lon 12.477° (ID 3320)
NAS	0.0621864	0.0797044	15/04/1978-23:33 - M6.03 - lat 38.385° lon 15.086° (ID 3194)
NCR	0.0612045	0.0759633	26/09/1997-00:33 - M5.66 - lat 43.022° lon 12.891° (ID 3850)
NCR	0.0612045	0.290928	26/09/1997-09:40 - M5.97 - lat 43.014° lon 12.853° (ID 3853)
NRC	0.0742601	0.838308	30/10/2016-06:40 - M6.61 - lat 42.83° lon 13.109° (ID 4673)
NVL	0.0841531	0.112875	15/10/1996-09:55 - M5.38 - lat 44.798° lon 10.678° (ID 3815)
NZZ	0.0255682	0.0314679	21/08/2000-17:14 - M4.94 - lat 44.911° lon 8.38° (ID 4048)
PTI	0.0451483	0.0802039	30/10/2016-06:40 - M6.61 - lat 42.83° lon 13.109° (ID 4673)
PTL	0.0564293	0.085209	29/04/1984-05:02 - M5.62 - lat 43.262° lon 12.525° (ID 3388)
RCC	0.0492402	0.0564526	23/11/1980-18:34 - M6.81 - lat 40.842° lon 15.283° (ID 3256)
RCC	0.0492402	0.0558002	07/05/1984-17:50 - M5.86 - lat 41.667° lon 14.057° (ID 3395)
SCF	0.054761	0.0690316	07/05/1984-17:50 - M5.86 - lat 41.667° lon 14.057° (ID 3395)
SNG	0.0631625	0.0800102	26/09/1997-09:40 - M5.97 - lat 43.014° lon 12.853° (ID 3853)
SPM	0.0449657	0.0654434	30/10/2016-06:40 - M6.61 - lat 42.83° lon 13.109° (ID 4673)
SRT	0.0383942	0.1	13/12/1990-00:24 - M5.61 - lat 37.306° lon 15.429° (ID 3642)
STG	0.0675075	0.0700917	07/05/1984-17:50 - M5.86 - lat 41.667° lon 14.057° (ID 3395)
STR	0.0659547	0.405698	23/11/1980-18:34 - M6.81 - lat 40.842° lon 15.283° (ID 3256)
TDG	0.0332269	0.0693476	23/11/1980-18:34 - M6.81 - lat 40.842° lon 15.283° (ID 3256)
TLM1	0.0499442	0.298063	06/05/1976-20:00 - M6.45 - lat 46.241° lon 13.119° (ID 3124)
TRL	0.0765007	0.107207	30/10/2016-06:40 - M6.61 - lat 42.83° lon 13.109° (ID 4673)
TRR	0.0473791	0.0729867	23/11/1980-18:34 - M6.81 - lat 40.842° lon 15.283° (ID 3256)
TRT	0.0238187	0.0250561	11/04/2003-09:26 - M4.81 - lat 44.758° lon 8.868° (ID 4210)
VLM	0.0450416	0.0589195	21/06/2013-10:33 - M5.36 - lat 44.131° lon 10.136° (ID 4548)
VZZ	0.054047	0.0686442	13/12/1990-00:24 - M5.61 - lat 37.306° lon 15.429° (ID 3642)

## Sheet: Sa(1.0s) Tr475
Stations experiencing exceedance of ground motion intensity thresholds associated to ESHM20
Station ID	PSHA threshold IM [g]	Ground motion IM [g]	Earthquake info (see also Supp. Data1)
BGI	0.288422	0.310591	23/11/1980-18:34 - M6.81 - lat 40.842° lon 15.283° (ID 3256)
CLT	0.292982	0.405362	23/11/1980-18:34 - M6.81 - lat 40.842° lon 15.283° (ID 3256)
MRN	0.372252	0.560561	20/05/2012-02:03 - M6.09 - lat 44.895° lon 11.263° (ID 4477)
MRT	0.17792	0.20103	23/11/1980-18:34 - M6.81 - lat 40.842° lon 15.283° (ID 3256)
NCR	0.276946	0.290928	26/09/1997-09:40 - M5.97 - lat 43.014° lon 12.853° (ID 3853)
NRC	0.324815	0.838308	30/10/2016-06:40 - M6.61 - lat 42.83° lon 13.109° (ID 4673)
STR	0.375418	0.405698	23/11/1980-18:34 - M6.81 - lat 40.842° lon 15.283° (ID 3256)
TLM1	0.215216	0.298063	06/05/1976-20:00 - M6.45 - lat 46.241° lon 13.119° (ID 3124)

[truncated: 2 more sheets: Sa(1.0s) Tr975, Sa(1.0s) Tr2475]
